# Supplementary material for: Relative Importance of Aortic Stiffness and Volume as Predictors of Treatment-Induced Improvement in Left Ventricular Mass Index in Dialysis
Source: PLoS One. 2015 Sep 10;10(9):e0135457. doi: 10.1371/journal.pone.0135457 (PMC4565709; doi:10.1371/journal.pone.0135457)
Supplement: S1 Data — (ZIP) [file pone.0135457.s001.zip]

Archive with 4 entries (3 files):
- supplementary data/
- supplementary data/demographics.txt
- supplementary data/lvmi.txt
- supplementary data/pwv.txt
