# Supplementary material for: Relative Importance of Aortic Stiffness and Volume as Predictors of Treatment-Induced Improvement in Left Ventricular Mass Index in Dialysis
Source: PLoS One. 2015 Sep 10;10(9):e0135457. doi: 10.1371/journal.pone.0135457 (PMC4565709; doi:10.1371/journal.pone.0135457)
Supplement: S1 Data — (ZIP) [file pone.0135457.s001.zip › supplementary data/demographics.txt]

weight	etiology	renalreplacement	dialysis	urine	diabetes	education	marital	employment	income	smoking	alcohol
82.2	1:Hypertension	7.0	7.0	0:Anuric	0:Non-diabetic	12	1:Married	2:Retired	2:Refused	0:Current	1:Past
67.0	4:Other	0.9	0.9	1:Makes Urine	0:Non-diabetic	14	2:Divorced/Separated	1:Not Working	0:Low	2:Never	2:Never
71.8	1:Hypertension	4.0	4.0	1:Makes Urine	0:Non-diabetic	12	0:Single	1:Not Working	0:Low	1:Past	1:Past
83.0	1:Hypertension		3.0	1:Makes Urine	0:Non-diabetic	12	0:Single	1:Not Working	0:Low	2:Never	0:Current
67.8	2:Glomerulonephritis	1.0	1.0	1:Makes Urine	0:Non-diabetic	12	2:Divorced/Separated	1:Not Working	0:Low	1:Past	1:Past
128.0	0:Diabetes	0.3	0.3	1:Makes Urine	1:Diabetic	16	2:Divorced/Separated	1:Not Working	0:Low	2:Never	1:Past
107.0	0:Diabetes	1.0	1.0	1:Makes Urine	1:Diabetic	12	0:Single	1:Not Working	0:Low	0:Current	1:Past
80.8	4:Other	0.5	0.5	0:Anuric	1:Diabetic	8	0:Single	1:Not Working	0:Low	0:Current	1:Past
71.0	0:Diabetes	4.0	4.0	1:Makes Urine	1:Diabetic	10	2:Divorced/Separated	1:Not Working	0:Low	1:Past	1:Past
60.0	0:Diabetes	2.0	2.0	0:Anuric	1:Diabetic	11	0:Single	1:Not Working	0:Low	1:Past	2:Never
51.5	1:Hypertension	10.0	8.0	0:Anuric	0:Non-diabetic	12	1:Married	1:Not Working	0:Low	0:Current	1:Past
77.8	4:Other	1.0	1.0	1:Makes Urine	0:Non-diabetic	12	0:Single	1:Not Working	0:Low	0:Current	1:Past
83.8	1:Hypertension	0.5	0.5	1:Makes Urine	0:Non-diabetic	12	0:Single	2:Retired	0:Low	1:Past	1:Past
85.0	1:Hypertension	7.0	7.0	1:Makes Urine	0:Non-diabetic	10	0:Single	0:Working	0:Low	2:Never	2:Never
75.7	0:Diabetes	3.0	3.0	1:Makes Urine	1:Diabetic	12	0:Single	2:Retired	0:Low	0:Current	0:Current
103.4	1:Hypertension	2.0	2.0	1:Makes Urine	1:Diabetic	10	0:Single	1:Not Working	0:Low	0:Current	1:Past
86.5	0:Diabetes	10.0	3.0	1:Makes Urine	1:Diabetic	12	0:Single	1:Not Working	2:Refused	2:Never	0:Current
102.8	0:Diabetes	0.3	0.3	1:Makes Urine	1:Diabetic	12	2:Divorced/Separated	2:Retired	0:Low	1:Past	1:Past
54.0	2:Glomerulonephritis	1.0	1.0	1:Makes Urine	0:Non-diabetic	12	0:Single	1:Not Working	0:Low	0:Current	1:Past
90.6	0:Diabetes	5.0	5.0	1:Makes Urine	1:Diabetic	10	3:Widow/er	2:Retired	0:Low	1:Past	2:Never
60.1	0:Diabetes	0.5	0.5	1:Makes Urine	1:Diabetic	11	1:Married	1:Not Working	0:Low	0:Current	1:Past
126.8	1:Hypertension	0.5	0.5	1:Makes Urine	0:Non-diabetic	15	0:Single	0:Working	2:Refused	2:Never	0:Current
68.1	1:Hypertension	0.5	0.5	0:Anuric	0:Non-diabetic	14	0:Single	1:Not Working	0:Low	0:Current	0:Current
57.0	4:Other	11.0	9.0	0:Anuric	0:Non-diabetic	11	0:Single	1:Not Working	2:Refused	0:Current	0:Current
95.4	2:Glomerulonephritis	6.5	1.0	0:Anuric	0:Non-diabetic	12	0:Single	0:Working	0:Low	2:Never	0:Current
109.0	0:Diabetes	1.6	1.6	1:Makes Urine	1:Diabetic	15	1:Married	1:Not Working	0:Low	1:Past	2:Never
79.8	4:Other	0.0	4.0	1:Makes Urine	0:Non-diabetic	12	2:Divorced/Separated	1:Not Working	0:Low	0:Current	2:Never
64.5	1:Hypertension	25.0	25.0	0:Anuric	0:Non-diabetic	6	0:Single	1:Not Working	0:Low	1:Past	1:Past
65.8	1:Hypertension	5.0	1.0	1:Makes Urine	0:Non-diabetic	12	2:Divorced/Separated	1:Not Working	0:Low	1:Past	2:Never
88.0	1:Hypertension	9.0	9.0	0:Anuric	0:Non-diabetic	12	0:Single	2:Retired	2:Refused	0:Current	0:Current
73.6	4:Other	0.5	0.5	1:Makes Urine	1:Diabetic	5	0:Single	1:Not Working	1:High	0:Current	0:Current
73.1	1:Hypertension	8.0	8.0	1:Makes Urine	0:Non-diabetic	14	1:Married	0:Working	1:High	0:Current	1:Past
106.2	0:Diabetes	11.0	5.0	1:Makes Urine	1:Diabetic	12	1:Married	2:Retired	0:Low	2:Never	2:Never
94.6	0:Diabetes	0.3	0.3	1:Makes Urine	1:Diabetic	11	2:Divorced/Separated	1:Not Working	0:Low	0:Current	1:Past
138.0	4:Other	10.0	10.0	0:Anuric	0:Non-diabetic	13	0:Single	1:Not Working	0:Low	2:Never	2:Never
63.5	1:Hypertension	0.3	0.3	1:Makes Urine	0:Non-diabetic	12	0:Single	1:Not Working	0:Low	0:Current	1:Past
59.0	2:Glomerulonephritis	8.0	8.0	0:Anuric	0:Non-diabetic	11	0:Single	0:Working	1:High	0:Current	1:Past
66.4	1:Hypertension	22.0	16.0	0:Anuric	0:Non-diabetic	14	0:Single	2:Retired	0:Low	0:Current	1:Past
89.6	1:Hypertension	3.0	3.0	1:Makes Urine	1:Diabetic	12	0:Single	1:Not Working	0:Low	0:Current	2:Never
118.0	1:Hypertension	0.5	0.5	1:Makes Urine	1:Diabetic	14	1:Married	1:Not Working	0:Low	2:Never	1:Past
85.5	0:Diabetes	6.0	6.0	1:Makes Urine	1:Diabetic	14	2:Divorced/Separated	2:Retired	0:Low	2:Never	2:Never
72.9	4:Other	23.0	15.0	0:Anuric	0:Non-diabetic	12	3:Widow/er	2:Retired	0:Low	0:Current	0:Current
66.2	1:Hypertension	0.8	0.8	0:Anuric	0:Non-diabetic	11	0:Single	1:Not Working	2:Refused	0:Current	1:Past
71.0	1:Hypertension	10.0	10.0	0:Anuric	0:Non-diabetic	12	0:Single	1:Not Working	0:Low	0:Current	0:Current
85.5	0:Diabetes	4.0	4.0	1:Makes Urine	1:Diabetic	12	2:Divorced/Separated	1:Not Working	0:Low	0:Current	2:Never
62.1	4:Other	14.0	4.0	0:Anuric	0:Non-diabetic	10	0:Single	1:Not Working	0:Low	0:Current	1:Past
74.6	1:Hypertension	3.0	3.0	0:Anuric	0:Non-diabetic	11	0:Single	1:Not Working	0:Low	0:Current	1:Past
48.0	1:Hypertension	11.0	11.0	0:Anuric	0:Non-diabetic	13	0:Single	1:Not Working	0:Low	2:Never	0:Current
73.0	0:Diabetes	3.0	3.0	1:Makes Urine	1:Diabetic	11	3:Widow/er	2:Retired	0:Low	1:Past	0:Current
72.1	1:Hypertension		8.0	1:Makes Urine	1:Diabetic	12	1:Married	2:Retired	0:Low	1:Past	1:Past
83.6	0:Diabetes	2.0	2.0	1:Makes Urine	1:Diabetic	11	0:Single	1:Not Working	0:Low	0:Current	0:Current
69.5	1:Hypertension	5.0	5.0	0:Anuric	0:Non-diabetic	9	0:Single	0:Working	0:Low	0:Current	1:Past
58.1	0:Diabetes	1.0	1.0	1:Makes Urine	1:Diabetic	14	0:Single	1:Not Working	0:Low	2:Never	0:Current
31.2	0:Diabetes	1.0	1.0	1:Makes Urine	1:Diabetic	10	0:Single	1:Not Working	0:Low	0:Current	1:Past
99.2	0:Diabetes	0.0	0.0	1:Makes Urine	1:Diabetic	11	1:Married	2:Retired	1:High	1:Past	1:Past
59.8	0:Diabetes	2.0	2.0	1:Makes Urine	1:Diabetic	12	0:Single	0:Working	0:Low	2:Never	2:Never
92.9	1:Hypertension	1.0	1.0	1:Makes Urine	0:Non-diabetic	12	0:Single	1:Not Working	2:Refused	0:Current	1:Past
73.7	1:Hypertension	3.0	3.0	1:Makes Urine	0:Non-diabetic	12	0:Single	1:Not Working	0:Low	2:Never	2:Never
131.4	1:Hypertension	7.0	7.0	1:Makes Urine	0:Non-diabetic	12	0:Single	1:Not Working	0:Low	2:Never	1:Past
65.9	4:Other	7.0	5.0	0:Anuric	1:Diabetic	12	1:Married	2:Retired	0:Low	1:Past	1:Past
49.0	2:Glomerulonephritis	4.0	4.0	1:Makes Urine	0:Non-diabetic	16	2:Divorced/Separated	2:Retired	0:Low	2:Never	2:Never
96.3	0:Diabetes	8.0	8.0	1:Makes Urine	1:Diabetic	11	0:Single	2:Retired	0:Low	1:Past	2:Never
83.6	1:Hypertension	1.0	1.0	1:Makes Urine	1:Diabetic	16	0:Single	1:Not Working	0:Low	1:Past	2:Never
90.0	1:Hypertension	7.0	7.0	0:Anuric	0:Non-diabetic	13	2:Divorced/Separated	2:Retired	2:Refused	0:Current	1:Past
66.0	0:Diabetes	7.5	0.7	0:Anuric	1:Diabetic	3	3:Widow/er	1:Not Working	0:Low	1:Past	2:Never
66.5	4:Other	2.0	2.0	1:Makes Urine	0:Non-diabetic	12	3:Widow/er	2:Retired	0:Low	0:Current	2:Never
62.8	3:Polycystic kidney disease	1.0	1.0	1:Makes Urine	0:Non-diabetic	14	2:Divorced/Separated	2:Retired	0:Low	0:Current	2:Never
98.5	1:Hypertension	2.5	2.5	0:Anuric	0:Non-diabetic	10	2:Divorced/Separated	1:Not Working	0:Low	0:Current	0:Current
76.0	4:Other	0.5	0.5	1:Makes Urine	0:Non-diabetic	12	2:Divorced/Separated	2:Retired	0:Low	1:Past	1:Past
80.0	0:Diabetes	1.0	1.0	1:Makes Urine	1:Diabetic	12	0:Single	1:Not Working	0:Low	0:Current	2:Never
44.5	4:Other	6.0	6.0	0:Anuric	0:Non-diabetic	13	3:Widow/er	2:Retired	2:Refused	0:Current	2:Never
66.0	1:Hypertension	2.0	2.0	1:Makes Urine	0:Non-diabetic	11	2:Divorced/Separated	2:Retired	0:Low	1:Past	1:Past
78.0	1:Hypertension	11.0	11.0	0:Anuric	0:Non-diabetic	10	0:Single	1:Not Working	0:Low	0:Current	1:Past
58.0	4:Other	17.0	17.0	0:Anuric	0:Non-diabetic	11	0:Single	1:Not Working	0:Low	0:Current	1:Past
67.1	1:Hypertension	0.3	0.3	1:Makes Urine	0:Non-diabetic	12	1:Married	1:Not Working	0:Low	0:Current	1:Past
80.1	0:Diabetes	2.0	2.0	1:Makes Urine	1:Diabetic	12	1:Married	2:Retired	1:High	1:Past	1:Past
92.0	0:Diabetes	8.0	8.0	1:Makes Urine	1:Diabetic	11	0:Single	1:Not Working	2:Refused	2:Never	2:Never
72.5	0:Diabetes	0.5	0.5	1:Makes Urine	1:Diabetic	12	0:Single	0:Working	0:Low	2:Never	1:Past
103.4	0:Diabetes		2.0	1:Makes Urine	1:Diabetic	12	1:Married	2:Retired	1:High	1:Past	0:Current
55.4	1:Hypertension	1.0	1.0	1:Makes Urine	0:Non-diabetic	13	0:Single	1:Not Working	2:Refused	1:Past	1:Past
113.0	1:Hypertension	0.5	0.5	1:Makes Urine	1:Diabetic	13	2:Divorced/Separated	1:Not Working	0:Low	1:Past	2:Never
72.5	4:Other	3.0	3.0	1:Makes Urine	0:Non-diabetic	12	0:Single	1:Not Working	0:Low	1:Past	0:Current
67.0	4:Other	2.0	2.0	0:Anuric	0:Non-diabetic	12	1:Married	0:Working	0:Low	2:Never	1:Past
90.0	0:Diabetes	0.0	2.0	1:Makes Urine	1:Diabetic	13	2:Divorced/Separated	1:Not Working	0:Low	2:Never	2:Never
60.8	1:Hypertension	14.0	14.0	0:Anuric	0:Non-diabetic	11	2:Divorced/Separated	1:Not Working	0:Low	0:Current	0:Current
53.5	1:Hypertension	2.5	2.5	1:Makes Urine	0:Non-diabetic	12	0:Single	1:Not Working	1:High	1:Past	2:Never
78.4	1:Hypertension	0.5	0.5	1:Makes Urine	1:Diabetic	13	1:Married	0:Working	1:High	2:Never	2:Never
77.5	0:Diabetes	4.0	4.0	1:Makes Urine	1:Diabetic	11	0:Single	1:Not Working	0:Low	0:Current	0:Current
113.7	1:Hypertension	12.0	12.0	0:Anuric	0:Non-diabetic	12	1:Married	1:Not Working	0:Low	0:Current	1:Past
82.5	4:Other	1.0	1.0	1:Makes Urine	1:Diabetic	11	1:Married	1:Not Working	0:Low	2:Never	1:Past
67.5	1:Hypertension	5.0	5.0	0:Anuric	0:Non-diabetic	14	0:Single	1:Not Working	0:Low	0:Current	2:Never
67.5	1:Hypertension	0.0	0.0	1:Makes Urine	0:Non-diabetic	12	1:Married	2:Retired	1:High	0:Current	1:Past
112.0	0:Diabetes	3.5	3.5	0:Anuric	1:Diabetic	9	1:Married	1:Not Working	1:High	2:Never	1:Past
74.5	1:Hypertension	0.0	2.0	1:Makes Urine	0:Non-diabetic	16	1:Married	1:Not Working	0:Low	0:Current	1:Past
97.5	1:Hypertension	14.7	9.2	0:Anuric	0:Non-diabetic	14	0:Single	0:Working	0:Low	2:Never	2:Never
92.0	1:Hypertension	1.0	1.0	1:Makes Urine	1:Diabetic	12	1:Married	1:Not Working	0:Low	0:Current	1:Past
118.0	1:Hypertension	6.0	6.0	1:Makes Urine	0:Non-diabetic	9	2:Divorced/Separated	2:Retired	0:Low	0:Current	1:Past
82.0	0:Diabetes	2.5	2.5	1:Makes Urine	1:Diabetic	14	0:Single	1:Not Working	0:Low	1:Past	0:Current
106.3	0:Diabetes	0.5	0.5	1:Makes Urine	1:Diabetic	12	0:Single	1:Not Working	0:Low	1:Past	1:Past
77.7	1:Hypertension	4.5	20.0	0:Anuric	0:Non-diabetic	12	0:Single	1:Not Working	0:Low	1:Past	1:Past
62.4	1:Hypertension	5.0	4.0	1:Makes Urine	1:Diabetic	10	1:Married	1:Not Working	0:Low	0:Current	1:Past
104.5	1:Hypertension	4.0	4.0	0:Anuric	0:Non-diabetic	10	0:Single	0:Working	2:Refused	1:Past	2:Never
61.5	4:Other	3.0	3.0	1:Makes Urine	0:Non-diabetic	12	0:Single	1:Not Working	0:Low	2:Never	2:Never
96.7	4:Other	0.0	8.0	1:Makes Urine	1:Diabetic	12	0:Single	2:Retired	0:Low	2:Never	2:Never
67.5	2:Glomerulonephritis	6.0	5.0	0:Anuric	0:Non-diabetic	12	0:Single	1:Not Working	0:Low	2:Never	1:Past
64.3	0:Diabetes	0.8	0.8	1:Makes Urine	1:Diabetic	14	0:Single	1:Not Working	0:Low	0:Current	2:Never
67.2	1:Hypertension	8.0	8.0	1:Makes Urine	0:Non-diabetic	10	0:Single	1:Not Working	0:Low	0:Current	1:Past
65.5	1:Hypertension	2.0	2.0	0:Anuric	0:Non-diabetic	14	1:Married	1:Not Working	0:Low	0:Current	0:Current
133.5	0:Diabetes	1.0	1.0	1:Makes Urine	1:Diabetic	12	0:Single	1:Not Working	0:Low	2:Never	0:Current
91.5	1:Hypertension	5.0	5.0	1:Makes Urine	0:Non-diabetic	10	1:Married	1:Not Working	0:Low	1:Past	0:Current
83.0	4:Other	3.0	3.0	1:Makes Urine	1:Diabetic	12	0:Single	1:Not Working	0:Low	1:Past	0:Current
76.5	1:Hypertension	4.0	4.0	1:Makes Urine	0:Non-diabetic	11	3:Widow/er	1:Not Working	0:Low	2:Never	1:Past
176.5	0:Diabetes	1.0	1.0	1:Makes Urine	1:Diabetic	12	1:Married	0:Working	1:High	1:Past	1:Past
82.0	1:Hypertension	1.5	1.5	0:Anuric	0:Non-diabetic	12	0:Single	1:Not Working	0:Low	1:Past	1:Past
85.0	0:Diabetes	2.0	2.0	1:Makes Urine	1:Diabetic	9	1:Married	2:Retired	0:Low	2:Never	2:Never
78.2	1:Hypertension	8.0	8.0	0:Anuric	0:Non-diabetic	12	0:Single	1:Not Working	0:Low	1:Past	0:Current
85.2	4:Other			0:Anuric	0:Non-diabetic		0:Single	1:Not Working	0:Low	0:Current	1:Past
105.1	4:Other	4.0	4.0	0:Anuric	1:Diabetic	11	0:Single	1:Not Working	0:Low	1:Past	1:Past
74.0	1:Hypertension	2.5	2.5	1:Makes Urine	0:Non-diabetic	14	0:Single	1:Not Working	0:Low	1:Past	1:Past
109.4	2:Glomerulonephritis	2.0	2.0	1:Makes Urine	0:Non-diabetic	12	0:Single	1:Not Working	0:Low	2:Never	2:Never
123.2	0:Diabetes	5.0	5.0	1:Makes Urine	1:Diabetic	14	0:Single	1:Not Working	0:Low	2:Never	1:Past
45.3	4:Other	1.0	1.0	1:Makes Urine	0:Non-diabetic	11	0:Single	1:Not Working	0:Low	0:Current	1:Past
88.0	4:Other	1.0	1.0	1:Makes Urine	1:Diabetic	12	2:Divorced/Separated	2:Retired	0:Low	1:Past	1:Past
75.0	1:Hypertension	2.0	2.0	1:Makes Urine	0:Non-diabetic	14	0:Single	1:Not Working	2:Refused	0:Current	1:Past
102.5	1:Hypertension			0:Anuric	1:Diabetic	12	0:Single	1:Not Working	0:Low	1:Past	1:Past
110.0	0:Diabetes	2.0	2.0	1:Makes Urine	1:Diabetic	12	0:Single	1:Not Working	0:Low	2:Never	1:Past
64.0	0:Diabetes	3.0	3.0	0:Anuric	1:Diabetic	12	0:Single	1:Not Working	0:Low	0:Current	1:Past
105.5	0:Diabetes	10.0	10.0	0:Anuric	1:Diabetic	13	3:Widow/er	0:Working	0:Low	2:Never	2:Never
100.6	1:Hypertension	3.0	3.0	1:Makes Urine	1:Diabetic	11	0:Single	1:Not Working	0:Low	0:Current	1:Past
60.9	1:Hypertension	10.0	10.0	0:Anuric	0:Non-diabetic	8	0:Single	1:Not Working	0:Low	1:Past	0:Current
77.0	0:Diabetes	7.0	7.0	1:Makes Urine	1:Diabetic	12	1:Married	1:Not Working	0:Low	1:Past	1:Past
145.0	1:Hypertension	2.0	2.0	1:Makes Urine	0:Non-diabetic	10	0:Single	1:Not Working	2:Refused	0:Current	0:Current
69.0	1:Hypertension	5.0	5.0	1:Makes Urine	0:Non-diabetic	11	0:Single	1:Not Working	0:Low	0:Current	0:Current
95.8	1:Hypertension	4.0	1.0	1:Makes Urine	1:Diabetic	7	2:Divorced/Separated	2:Retired	0:Low	1:Past	1:Past
66.1	0:Diabetes	0.5	0.5	1:Makes Urine	1:Diabetic	11	0:Single	1:Not Working	0:Low	0:Current	2:Never
81.6	4:Other	0.6	0.6	1:Makes Urine	0:Non-diabetic	12	1:Married	1:Not Working	1:High	1:Past	1:Past
65.2	1:Hypertension	10.0	10.0	0:Anuric	0:Non-diabetic	12	0:Single	1:Not Working	0:Low	0:Current	1:Past
113.0	1:Hypertension	0.4	0.4	1:Makes Urine	0:Non-diabetic	12	0:Single	2:Retired	0:Low	2:Never	1:Past
69.1	0:Diabetes	2.0	2.0	1:Makes Urine	1:Diabetic	11	2:Divorced/Separated	2:Retired	0:Low	0:Current	2:Never
62.8	2:Glomerulonephritis	21.0	9.0	1:Makes Urine	0:Non-diabetic	16	2:Divorced/Separated	1:Not Working	1:High	1:Past	1:Past
102.3	0:Diabetes	1.0	1.0	1:Makes Urine	1:Diabetic	14	1:Married	1:Not Working	0:Low	2:Never	0:Current
79.1	1:Hypertension	18.0	10.0	0:Anuric	0:Non-diabetic	15	0:Single	1:Not Working	0:Low	2:Never	1:Past
95.2	1:Hypertension	6.0	6.0	1:Makes Urine	0:Non-diabetic	14	0:Single	2:Retired	0:Low	2:Never	2:Never
105.3	1:Hypertension	0.0	10.0	1:Makes Urine	0:Non-diabetic	4	1:Married	0:Working	0:Low	0:Current	1:Past
66.6	1:Hypertension		1.5	1:Makes Urine	0:Non-diabetic	14	0:Single	1:Not Working	0:Low	0:Current	2:Never
66.6	1:Hypertension	10.0	5.0	0:Anuric	0:Non-diabetic	12	0:Single	1:Not Working	0:Low	1:Past	2:Never
75.3	2:Glomerulonephritis	26.7	0.7	1:Makes Urine	0:Non-diabetic	12	1:Married	0:Working	1:High	2:Never	2:Never
78.5	1:Hypertension	0.3	0.3	1:Makes Urine	1:Diabetic	10	2:Divorced/Separated	1:Not Working	0:Low	2:Never	2:Never
84.3	1:Hypertension		1.0	1:Makes Urine	0:Non-diabetic	12	1:Married	1:Not Working	0:Low	0:Current	1:Past
74.5	1:Hypertension		3.0	1:Makes Urine	0:Non-diabetic	12	0:Single	2:Retired	0:Low	0:Current	2:Never
114.4	1:Hypertension	3.0	2.0	1:Makes Urine	1:Diabetic	11	0:Single	1:Not Working	0:Low	0:Current	1:Past
111.4	1:Hypertension	0.5	0.5	1:Makes Urine	0:Non-diabetic	12	0:Single	2:Retired	0:Low	0:Current	1:Past
73.9	1:Hypertension	4.0	4.0	1:Makes Urine	0:Non-diabetic	15	2:Divorced/Separated	1:Not Working	0:Low	0:Current	0:Current
66.0	1:Hypertension	14.0	14.0	0:Anuric	1:Diabetic	14	1:Married	2:Retired	1:High	1:Past	1:Past
68.2	1:Hypertension	7.0	7.0	0:Anuric	0:Non-diabetic	12	0:Single	0:Working	0:Low	0:Current	0:Current
81.3	0:Diabetes	2.0	2.0	1:Makes Urine	1:Diabetic	13	3:Widow/er	2:Retired	0:Low	2:Never	2:Never
82.8	4:Other	2.0	2.0	1:Makes Urine	0:Non-diabetic	12	1:Married	1:Not Working	2:Refused	0:Current	1:Past
62.0	1:Hypertension	2.0	2.0	1:Makes Urine	0:Non-diabetic	14	1:Married	0:Working	0:Low	0:Current	0:Current
68.0	1:Hypertension	0.5	0.5	1:Makes Urine	0:Non-diabetic	11	0:Single	1:Not Working	0:Low	1:Past	0:Current
77.0	1:Hypertension	0.5	0.5	1:Makes Urine	0:Non-diabetic	13	2:Divorced/Separated	1:Not Working	0:Low	2:Never	1:Past
75.5	0:Diabetes	6.0	6.0	0:Anuric	1:Diabetic	14	3:Widow/er	2:Retired	0:Low	1:Past	1:Past
70.4	0:Diabetes			0:Anuric	1:Diabetic		0:Single	1:Not Working	0:Low	2:Never	2:Never
105.9	1:Hypertension	0.5	0.5	0:Anuric	1:Diabetic	12	1:Married	1:Not Working	0:Low	2:Never	1:Past
70.2	0:Diabetes	1.0	1.0	1:Makes Urine	1:Diabetic	14	3:Widow/er	1:Not Working	0:Low	1:Past	1:Past
60.6	1:Hypertension			1:Makes Urine	0:Non-diabetic		2:Divorced/Separated	1:Not Working	0:Low	1:Past	0:Current
73.7	4:Other			1:Makes Urine	0:Non-diabetic	9	3:Widow/er	2:Retired	0:Low	1:Past	2:Never
118.3	0:Diabetes	0.5	0.5	1:Makes Urine	1:Diabetic	11	1:Married	1:Not Working	0:Low	2:Never	2:Never
63.6	1:Hypertension	3.0	3.0	1:Makes Urine	0:Non-diabetic	16	0:Single	1:Not Working	0:Low	2:Never	0:Current
230.0	0:Diabetes	1.0	1.0	1:Makes Urine	1:Diabetic	11	0:Single	1:Not Working	0:Low	1:Past	2:Never
77.0	1:Hypertension	16.0	16.0	0:Anuric	0:Non-diabetic	12	0:Single	1:Not Working	0:Low	0:Current	0:Current
73.9	1:Hypertension	0.5	14.0	0:Anuric	0:Non-diabetic	12	0:Single	1:Not Working	0:Low	0:Current	2:Never
87.1	0:Diabetes	3.0	3.0	1:Makes Urine	1:Diabetic	14	2:Divorced/Separated	1:Not Working	0:Low	2:Never	2:Never
103.0	1:Hypertension	5.0	5.0	1:Makes Urine	0:Non-diabetic	10	0:Single	1:Not Working	0:Low	0:Current	0:Current
74.5	4:Other	1.0	1.0	1:Makes Urine	0:Non-diabetic	14	1:Married	2:Retired	0:Low	1:Past	1:Past
70.3	1:Hypertension	11.0	11.0	0:Anuric	0:Non-diabetic	11	2:Divorced/Separated	1:Not Working	0:Low	0:Current	1:Past
104.0	1:Hypertension		2.0	1:Makes Urine	1:Diabetic	12	0:Single	1:Not Working	0:Low	0:Current	0:Current
113.5	1:Hypertension	3.0	3.0	1:Makes Urine	0:Non-diabetic	12	0:Single	1:Not Working	0:Low	0:Current	0:Current
76.5	1:Hypertension	0.0	8.0	1:Makes Urine	0:Non-diabetic	11	0:Single	1:Not Working	1:High	1:Past	0:Current
62.0	1:Hypertension	6.0	6.0	0:Anuric	0:Non-diabetic	12	3:Widow/er	2:Retired	0:Low	2:Never	1:Past
100.3	1:Hypertension	0.3	0.3	1:Makes Urine	1:Diabetic	11	1:Married	1:Not Working	0:Low	0:Current	0:Current
97.1	1:Hypertension	0.5	0.5	1:Makes Urine	0:Non-diabetic	13	0:Single	1:Not Working	0:Low	2:Never	1:Past
89.0	1:Hypertension	7.0	7.0	1:Makes Urine	0:Non-diabetic	10	1:Married	2:Retired	2:Refused	0:Current	2:Never
64.0	1:Hypertension	19.0	15.0	0:Anuric	0:Non-diabetic	15	0:Single	1:Not Working	0:Low	2:Never	2:Never
107.1	0:Diabetes	2.0	2.0	1:Makes Urine	1:Diabetic	10	0:Single	1:Not Working	2:Refused	1:Past	2:Never
100.0	0:Diabetes	0.0	2.0	0:Anuric	1:Diabetic	12	3:Widow/er	2:Retired	0:Low	1:Past	2:Never
68.7	4:Other	3.0	3.0	0:Anuric	0:Non-diabetic	12	2:Divorced/Separated	2:Retired	1:High	0:Current	0:Current
86.0	4:Other	0.8	0.8	1:Makes Urine	1:Diabetic	13	0:Single	1:Not Working	0:Low	0:Current	2:Never
90.5	0:Diabetes	6.0	6.0	1:Makes Urine	1:Diabetic	15	2:Divorced/Separated	1:Not Working	0:Low	1:Past	2:Never
71.0	1:Hypertension	3.0	3.0	0:Anuric	0:Non-diabetic	7	3:Widow/er	2:Retired	0:Low	2:Never	2:Never
88.5	0:Diabetes	21.0	15.0	0:Anuric	1:Diabetic	12	0:Single	1:Not Working	0:Low	1:Past	1:Past
73.4	4:Other	1.5	1.5	0:Anuric	1:Diabetic	12	1:Married	1:Not Working	0:Low	1:Past	1:Past
62.0	4:Other	0.5	0.5	1:Makes Urine	1:Diabetic	14	0:Single	1:Not Working	0:Low	2:Never	2:Never
87.7	1:Hypertension		0.5	0:Anuric	0:Non-diabetic	13	1:Married	1:Not Working	0:Low	0:Current	2:Never
73.5	4:Other	6.0	6.0	1:Makes Urine	1:Diabetic	11	3:Widow/er	1:Not Working	2:Refused	2:Never	1:Past
99.0	1:Hypertension	3.0	3.0	1:Makes Urine	0:Non-diabetic	12	2:Divorced/Separated	1:Not Working	0:Low	0:Current	0:Current
79.0	1:Hypertension	9.0	5.0	0:Anuric	0:Non-diabetic	12	0:Single	1:Not Working	0:Low	0:Current	1:Past
60.8	4:Other	7.0	7.0	0:Anuric	0:Non-diabetic	9	0:Single	1:Not Working	2:Refused	0:Current	0:Current
71.0	1:Hypertension	0.4	0.4	1:Makes Urine	0:Non-diabetic	12	0:Single	1:Not Working	0:Low	2:Never	1:Past
109.8	1:Hypertension	2.0	2.0	0:Anuric	0:Non-diabetic	12	0:Single	1:Not Working	0:Low	1:Past	0:Current
97.6	0:Diabetes	0.5	0.5	1:Makes Urine	1:Diabetic	12	0:Single	1:Not Working	0:Low	0:Current	1:Past
