# Supplementary material for: Relative Importance of Aortic Stiffness and Volume as Predictors of Treatment-Induced Improvement in Left Ventricular Mass Index in Dialysis
Source: PLoS One. 2015 Sep 10;10(9):e0135457. doi: 10.1371/journal.pone.0135457 (PMC4565709; doi:10.1371/journal.pone.0135457)
Supplement: S1 Data — (ZIP) [file pone.0135457.s001.zip › supplementary data/lvmi.txt]

enrollment	vid	height	weight	gender	race	hispanic	drug	age	ivsd	lvid	lvpwd	htin	bsa	lvmi
1	0: baseline	175.3	69.5	1:Male	1:Black	0:non-hispanic	1: lisinopril	56.2	1.337	4.550	1.292	69	1.84	124.7
1	1: month 6	175.3	65.0	1:Male	1:Black	0:non-hispanic	1: lisinopril	56.2	1.380	5.357	1.282	69	1.79	168.3
1	2: month 12	175.3	67.3	1:Male	1:Black	0:non-hispanic	1: lisinopril	56.2	1.043	5.475	1.042	69	1.82	122.9
2	0: baseline	160.0	45.4	0:Female	1:Black	0:non-hispanic	0: atenolol	69.4	1.167	4.233	1.158	63	1.44	119.5
2	1: month 6	160.0	44.5	0:Female	1:Black	0:non-hispanic	0: atenolol	69.4	1.158	4.157	1.120	63	1.43	113.8
2	2: month 12	160.0	42.3	0:Female	1:Black	0:non-hispanic	0: atenolol	69.4	0.983	4.073	1.017	63	1.40	93.5
3	0: baseline	167.6	85.3	0:Female	1:Black	0:non-hispanic	0: atenolol	62.6	1.387	4.357	1.387	66	1.95	119.8
3	1: month 6	167.6	89.7	0:Female	1:Black	0:non-hispanic	0: atenolol	62.6	1.370	4.613	1.368	66	1.99	125.3
3	2: month 12	167.6	89.0	0:Female	1:Black	0:non-hispanic	0: atenolol	62.6	1.537	4.057	1.420	66	1.98	117.0
4	0: baseline	154.9	76.1	0:Female	1:Black	0:non-hispanic	1: lisinopril	56.9	1.280	5.710	1.260	61	1.75	178.5
4	1: month 6	154.9	72.2	0:Female	1:Black	0:non-hispanic	1: lisinopril	56.9	1.290	5.540	1.290	61	1.71	177.7
4	2: month 12	154.9	63.9	0:Female	1:Black	0:non-hispanic	1: lisinopril	56.9	1.310	5.755	1.290	61	1.63	201.1
5	0: baseline	167.6	62.2	0:Female	1:Black	0:non-hispanic	1: lisinopril	49.9	1.192	4.255	1.200	66	1.70	106.1
6	0: baseline	182.9	133.1	1:Male	1:Black	0:non-hispanic	0: atenolol	37.0	1.420	5.440	1.473	72	2.51	138.8
6	1: month 6	182.9	133.5	1:Male	1:Black	0:non-hispanic	0: atenolol	37.0	1.433	5.308	1.433	72	2.51	131.7
6	2: month 12	182.9	133.5	1:Male	1:Black	0:non-hispanic	0: atenolol	37.0	1.660	4.863	1.473	72	2.51	131.6
7	0: baseline	179.1	109.4	1:Male	1:Black	0:non-hispanic	1: lisinopril	38.6	1.673	5.667	1.700	70	2.27	204.2
7	1: month 6	179.1	104.5	1:Male	1:Black	0:non-hispanic	1: lisinopril	38.6	1.607	4.905	1.473	70	2.23	146.3
7	2: month 12	179.1	103.5	1:Male	1:Black	0:non-hispanic	1: lisinopril	38.6	2.143	5.233	1.763	70	2.22	232.8
8	0: baseline	184.1	82.7	1:Male	1:Black	0:non-hispanic	0: atenolol	58.1	1.290	4.767	1.290	72	2.06	116.8
9	0: baseline	190.5	104.0	1:Male	1:Black	0:non-hispanic	1: lisinopril	47.1	1.420	5.493	1.437	75	2.33	149.2
9	1: month 6	190.5	98.3	1:Male	1:Black	0:non-hispanic	1: lisinopril	47.1	1.905	6.190	1.473	75	2.27	234.4
9	2: month 12	190.5	94.9	1:Male	1:Black	0:non-hispanic	1: lisinopril	47.1	1.930	6.443	1.487	75	2.24	257.3
10	0: baseline	175.3	104.0	1:Male	1:Black	0:non-hispanic	0: atenolol	53.7	1.515	4.450	1.440	69	2.19	121.1
10	1: month 6	175.3	105.9	1:Male	1:Black	0:non-hispanic	0: atenolol	53.7	1.960	3.562	1.810	69	2.21	131.9
10	2: month 12	175.3	94.2	1:Male	1:Black	0:non-hispanic	0: atenolol	53.7	1.272	4.442	1.313	69	2.10	103.1
11	0: baseline	157.5	44.3	0:Female	1:Black	0:non-hispanic	1: lisinopril	79.2	1.200	4.742	1.210	62	1.41	153.4
12	0: baseline	158.8	67.8	0:Female	1:Black	0:non-hispanic	0: atenolol	67.3	1.290	5.107	1.292	63	1.70	157.7
12	1: month 6	158.8	69.4	0:Female	1:Black	0:non-hispanic	0: atenolol	67.3	1.800	4.825	1.340	63	1.72	190.9
12	2: month 12	158.8	70.7	0:Female	1:Black	0:non-hispanic	0: atenolol	67.3	1.408	5.020	1.408	63	1.73	171.0
13	0: baseline	170.2	92.5	0:Female	1:Black	0:non-hispanic	1: lisinopril	29.2	1.370	4.463	1.360	67	2.04	115.9
14	0: baseline	172.7	59.2	0:Female	1:Black	0:non-hispanic	0: atenolol	27.9	1.250	6.012	1.240	68	1.70	194.2
14	1: month 6	172.7	62.1	0:Female	1:Black	0:non-hispanic	0: atenolol	27.9	1.688	5.085	1.600	68	1.74	218.2
14	2: month 12	172.7	62.1	0:Female	1:Black	0:non-hispanic	0: atenolol	27.9	1.275	4.775	1.260	68	1.74	135.1
15	0: baseline	163.1	71.3	0:Female	1:Black	0:non-hispanic	0: atenolol	44.1	1.158	4.647	1.148	64	1.77	111.2
15	1: month 6	163.1	72.5	0:Female	1:Black	0:non-hispanic	0: atenolol	44.1	1.195	5.020	1.140	64	1.78	127.0
15	2: month 12	163.1	75.5	0:Female	1:Black	0:non-hispanic	0: atenolol	44.1	0.920	5.033	0.940	64	1.81	92.1
16	0: baseline	170.2	82.1	1:Male	1:Black	0:non-hispanic	1: lisinopril	43.5	1.678	5.000	1.612	67	1.94	191.2
16	1: month 6	170.2	88.6	1:Male	1:Black	0:non-hispanic	1: lisinopril	43.5	1.708	4.292	1.505	67	2.00	143.1
16	2: month 12	170.2	90.5	1:Male	1:Black	0:non-hispanic	1: lisinopril	43.5	1.242	4.902	1.242	67	2.02	117.7
17	0: baseline	191.8	75.5	1:Male	1:Black	0:non-hispanic	0: atenolol	71.4	1.290	6.090	1.290	76	2.04	174.0
18	0: baseline	163.8	89.8	0:Female	1:Black	0:non-hispanic	1: lisinopril	75.1	1.400	5.283	1.360	65	1.96	158.7
18	1: month 6	163.8	65.0	0:Female	1:Black	0:non-hispanic	1: lisinopril	75.1	1.420	4.432	1.313	65	1.71	137.2
19	0: baseline	160.0	92.4	0:Female	1:Black	0:non-hispanic	1: lisinopril	40.8	1.290	4.280	1.260	63	1.95	102.9
20	0: baseline	175.3	66.4	1:Male	1:Black	0:non-hispanic	0: atenolol	54.6	1.690	5.217	1.252	69	1.81	184.8
21	0: baseline	176.5	89.0	1:Male	1:Black	0:non-hispanic	0: atenolol	65.2	1.130	5.518	1.150	69	2.06	124.0
21	1: month 6	176.5	91.1	1:Male	1:Black	0:non-hispanic	0: atenolol	65.2	1.222	5.105	1.082	69	2.08	109.7
21	2: month 12	176.5	90.3	1:Male	1:Black	0:non-hispanic	0: atenolol	65.2	1.275	5.565	1.245	69	2.07	143.3
22	0: baseline	170.2	57.8	0:Female	1:Black	0:non-hispanic	0: atenolol	78.5	1.410	5.390	0.793	67	1.67	140.5
23	0: baseline	182.9	72.9	1:Male	1:Black	0:non-hispanic	1: lisinopril	52.8	1.348	6.100	1.282	72	1.94	188.2
23	1: month 6	182.9	78.1	1:Male	1:Black	0:non-hispanic	1: lisinopril	52.8	1.460	5.037	1.287	72	2.00	143.4
23	2: month 12	182.9	75.4	1:Male	1:Black	0:non-hispanic	1: lisinopril	52.8	1.360	5.850	1.337	72	1.97	179.5
24	0: baseline	177.5	70.3	1:Male	1:Black	0:non-hispanic	1: lisinopril	53.8	1.410	5.817	1.370	70	1.87	195.3
25	0: baseline	168.4	68.6	1:Male	1:Black	0:non-hispanic	0: atenolol	69.9	1.310	5.182	1.280	66	1.78	154.5
25	1: month 6	168.4	73.5	1:Male	1:Black	0:non-hispanic	0: atenolol	69.9	1.395	3.337	1.380	66	1.84	87.0
25	2: month 12	168.4	73.1	1:Male	1:Black	0:non-hispanic	0: atenolol	69.9	1.413	3.230	1.397	66	1.83	85.2
26	0: baseline	168.9	92.9	0:Female	1:Black	0:non-hispanic	1: lisinopril	53.7	1.450	5.420	1.440	67	2.03	170.1
27	0: baseline	153.7	52.8	0:Female	1:Black	0:non-hispanic	1: lisinopril	77.1	1.415	3.880	1.380	60	1.49	133.7
28	0: baseline	170.2	67.5	1:Male	1:Black	0:non-hispanic	0: atenolol	46.5	1.538	5.498	1.538	67	1.78	217.0
28	1: month 6	170.2	73.2	1:Male	1:Black	0:non-hispanic	0: atenolol	46.5	2.010	5.467	1.500	67	1.85	252.7
28	2: month 12	170.2	70.1	1:Male	1:Black	0:non-hispanic	0: atenolol	46.5	1.550	5.598	1.532	67	1.81	220.1
29	0: baseline	186.7	76.6	1:Male	1:Black	0:non-hispanic	0: atenolol	48.3	1.290	5.593	1.290	74	2.01	153.7
29	1: month 6	186.7	78.4	1:Male	1:Black	0:non-hispanic	0: atenolol	48.3	1.440	5.508	1.238	74	2.03	156.5
29	2: month 12	186.7	66.0	1:Male	1:Black	0:non-hispanic	0: atenolol	48.3	1.248	5.336	1.260	74	1.89	146.0
30	0: baseline	170.2	65.8	0:Female	1:Black	0:non-hispanic	1: lisinopril	64.8	1.302	5.315	1.302	67	1.76	163.7
30	1: month 6	170.2	71.3	0:Female	1:Black	0:non-hispanic	1: lisinopril	64.8	1.537	4.882	1.270	67	1.83	154.5
30	2: month 12	170.2	120.0	0:Female	1:Black	0:non-hispanic	1: lisinopril	64.8	1.377	4.710	1.537	67	2.28	123.9
31	0: baseline	172.7	79.6	0:Female	1:Black	0:non-hispanic	0: atenolol	42.9	1.290	4.947	1.290	68	1.93	131.7
31	1: month 6	172.7	85.9	0:Female	1:Black	0:non-hispanic	0: atenolol	42.9	1.398	3.612	1.258	68	2.00	83.3
31	2: month 12	172.7	89.4	0:Female	1:Black	0:non-hispanic	0: atenolol	42.9	1.306	2.954	1.292	68	2.03	59.8
32	0: baseline	167.6	75.8	0:Female	1:Black	0:non-hispanic	1: lisinopril	53.4	1.380	4.820	1.370	66	1.85	144.8
32	1: month 6	167.6	70.9	0:Female	1:Black	0:non-hispanic	1: lisinopril	53.4	1.633	4.747	1.272	66	1.80	157.9
32	2: month 12	167.6	74.2	0:Female	1:Black	0:non-hispanic	1: lisinopril	53.4	0.970	4.100	0.870	66	1.84	64.1
33	0: baseline	170.2	52.3	1:Male	1:Black	0:non-hispanic	1: lisinopril	45.3	1.240	5.833	1.240	67	1.60	195.9
33	1: month 6	170.2	55.0	1:Male	1:Black	0:non-hispanic	1: lisinopril	45.3	1.300	4.473	1.128	67	1.63	122.1
33	2: month 12	170.2	55.0	1:Male	1:Black	0:non-hispanic	1: lisinopril	45.3	1.192	5.238	1.200	67	1.63	153.3
34	0: baseline	171.7	71.0	1:Male	1:Black	0:non-hispanic	0: atenolol	56.1	1.513	4.587	1.500	68	1.83	155.7
34	1: month 6	171.7	72.7	1:Male	1:Black	0:non-hispanic	0: atenolol	56.1	1.492	4.605	1.492	68	1.85	152.7
35	0: baseline	175.3	66.4	0:Female	1:Black	0:non-hispanic	0: atenolol	41.9	1.230	4.702	1.200	69	1.81	119.3
35	1: month 6	175.3	68.7	0:Female	1:Black	0:non-hispanic	0: atenolol	41.9	1.600	4.927	1.217	69	1.84	156.6
36	0: baseline	179.1	88.5	1:Male	1:Black	0:non-hispanic	1: lisinopril	45.4	1.160	5.292	1.160	70	2.08	117.6
37	0: baseline	182.9	99.1	1:Male	1:Black	0:non-hispanic	0: atenolol	50.0	1.890	4.917	1.065	72	2.21	139.0
37	1: month 6	182.9	102.3	1:Male	1:Black	0:non-hispanic	0: atenolol	50.0	1.828	4.967	1.140	72	2.24	140.2
37	2: month 12	182.9	97.5	1:Male	1:Black	0:non-hispanic	0: atenolol	50.0	1.480	4.855	1.480	72	2.20	137.7
38	0: baseline	172.7	66.3	1:Male	1:Black	0:non-hispanic	1: lisinopril	47.0	1.970	5.560	1.970	68	1.79	319.2
38	1: month 6	172.7	62.9	1:Male	1:Black	0:non-hispanic	1: lisinopril	47.0	1.932	5.653	1.865	68	1.75	315.8
38	2: month 12	172.7	63.4	1:Male	1:Black	0:non-hispanic	1: lisinopril	47.0	2.047	4.193	1.850	68	1.76	216.4
39	0: baseline	165.1	57.5	1:Male	1:Black	0:non-hispanic	0: atenolol	43.1	2.657	4.517	2.025	65	1.63	350.7
39	1: month 6	165.1	59.5	1:Male	1:Black	0:non-hispanic	0: atenolol	43.1	1.742	3.645	1.742	65	1.65	158.4
40	0: baseline	153.7	67.1	0:Female	1:Black	0:non-hispanic	1: lisinopril	28.5	1.415	4.093	1.148	60	1.65	114.4
40	2: month 12	153.7	65.5	0:Female	1:Black	0:non-hispanic	1: lisinopril	28.5	0.880	4.053	0.900	60	1.64	67.5
41	0: baseline	153.7	63.2	0:Female	1:Black	0:non-hispanic	0: atenolol	56.9	1.620	4.665	1.233	60	1.61	167.5
41	1: month 6	153.7	87.5	0:Female	1:Black	0:non-hispanic	0: atenolol	56.9	1.420	4.580	1.420	60	1.85	140.9
42	0: baseline	172.7	74.7	1:Male	1:Black	0:non-hispanic	1: lisinopril	93.4	1.807	5.000	1.183	68	1.88	170.6
43	0: baseline	172.7	70.2	1:Male	1:Black	0:non-hispanic	1: lisinopril	78.2	1.560	4.980	1.262	68	1.83	159.8
43	1: month 6	172.7	67.9	1:Male	1:Black	0:non-hispanic	1: lisinopril	78.2	1.720	4.000	1.610	68	1.81	152.2
43	2: month 12	172.7	57.7	1:Male	1:Black	0:non-hispanic	1: lisinopril	78.2	1.693	3.527	1.407	68	1.69	122.3
44	0: baseline	176.5	68.9	1:Male	1:Black	0:non-hispanic	0: atenolol	64.1	1.220	4.885	1.220	69	1.85	124.8
44	1: month 6	176.5	69.2	1:Male	1:Black	0:non-hispanic	0: atenolol	64.1	1.205	4.072	1.355	69	1.85	101.1
44	2: month 12	176.5	67.5	1:Male	1:Black	0:non-hispanic	0: atenolol	64.1	1.290	4.425	1.355	69	1.83	121.5
45	0: baseline	154.9	62.2	0:Female	1:Black	0:non-hispanic	1: lisinopril	50.9	1.405	4.195	1.405	61	1.61	139.9
45	1: month 6	154.9	65.7	0:Female	1:Black	0:non-hispanic	1: lisinopril	50.9	1.272	6.185	1.272	61	1.65	216.7
45	2: month 12	154.9	68.1	0:Female	1:Black	0:non-hispanic	1: lisinopril	50.9	1.043	6.198	1.108	61	1.67	171.5
46	0: baseline	165.1	64.0	1:Male	1:Black	0:non-hispanic	0: atenolol	50.6	1.620	3.835	1.460	65	1.71	134.1
46	1: month 6	165.1	65.8	1:Male	1:Black	0:non-hispanic	0: atenolol	50.6	0.968	4.603	1.043	65	1.73	92.9
46	2: month 12	165.1	64.0	1:Male	1:Black	0:non-hispanic	0: atenolol	50.6	1.130	5.852	1.057	65	1.71	156.0
47	0: baseline	165.1	80.1	0:Female	1:Black	0:non-hispanic	1: lisinopril	64.7	1.503	4.650	1.460	65	1.88	151.4
47	1: month 6	165.1	82.0	0:Female	1:Black	0:non-hispanic	1: lisinopril	64.7	0.967			65	1.89
48	0: baseline	175.3	81.4	1:Male	1:Black	0:non-hispanic	0: atenolol	38.0	1.108	5.625	1.325	69	1.97	145.9
48	1: month 6	175.3	80.6	1:Male	1:Black	0:non-hispanic	0: atenolol	38.0	1.230	3.998	1.245	69	1.96	88.1
48	2: month 12	175.3	85.2	1:Male	1:Black	0:non-hispanic	0: atenolol	38.0	1.082	3.527	1.137	69	2.01	60.6
49	0: baseline	193.0	101.0	1:Male	1:Black	0:non-hispanic	0: atenolol	45.1	1.720	4.583	1.743	76	2.32	152.6
49	1: month 6	193.0	101.2	1:Male	1:Black	0:non-hispanic	0: atenolol	45.1	1.398	5.238	1.763	76	2.32	161.2
49	2: month 12	193.0	101.4	1:Male	1:Black	0:non-hispanic	0: atenolol	45.1	1.737	5.120	1.657	76	2.32	173.2
50	0: baseline	177.8	73.2	1:Male	1:Black	0:non-hispanic	0: atenolol	62.1	1.022	6.368	1.032	70	1.91	148.4
50	1: month 6	177.8	68.7	1:Male	1:Black	0:non-hispanic	0: atenolol	62.1	1.280	5.818	1.338	70	1.85	181.3
50	2: month 12	177.8	70.6	1:Male	1:Black	0:non-hispanic	0: atenolol	62.1	2.090	4.830	1.390	70	1.88	204.8
51	0: baseline	182.9	74.2	1:Male	0:White	0:non-hispanic	1: lisinopril	57.8	1.118	5.202	1.155	72	1.96	118.1
51	1: month 6	182.9	77.1	1:Male	0:White	0:non-hispanic	1: lisinopril	57.8	1.483	5.150	1.462	72	1.99	165.1
51	2: month 12	182.9	75.5	1:Male	0:White	0:non-hispanic	1: lisinopril	57.8	1.370	5.250	1.400	72	1.97	157.0
52	0: baseline	180.3	65.7	1:Male	1:Black	0:non-hispanic	1: lisinopril	58.4	1.255	5.463	1.182	71	1.84	149.6
52	1: month 6	180.3	62.0	1:Male	1:Black	0:non-hispanic	1: lisinopril	58.4	1.067	5.012	1.110	71	1.79	114.2
52	2: month 12	180.3	61.1	1:Male	1:Black	0:non-hispanic	1: lisinopril	58.4	1.260	5.260	1.250	71	1.78	151.3
53	0: baseline	180.3	122.0	1:Male	0:White	0:non-hispanic	1: lisinopril	49.8	1.460	6.625	1.473	71	2.39	202.9
53	1: month 6	180.3	114.0	1:Male	0:White	0:non-hispanic	1: lisinopril	49.8	1.825	5.678	2.025	71	2.32	244.4
53	2: month 12	180.3	108.1	1:Male	0:White	0:non-hispanic	1: lisinopril	49.8	1.820	5.195	1.787	71	2.27	198.6
54	0: baseline	165.1	72.9	0:Female	1:Black	0:non-hispanic	0: atenolol	66.3	1.327	4.238	1.317	65	1.80	115.6
54	1: month 6	165.1	72.3	0:Female	1:Black	0:non-hispanic	0: atenolol	66.3	1.275	4.467	1.290	65	1.80	120.1
54	2: month 12	165.1	75.1	0:Female	1:Black	0:non-hispanic	0: atenolol	66.3	1.290	4.482	1.310	65	1.83	121.2
55	0: baseline	162.6	86.5	0:Female	1:Black	0:non-hispanic	1: lisinopril	53.9	1.563	4.018	1.543	64	1.92	129.1
55	1: month 6	162.6	83.3	0:Female	1:Black	0:non-hispanic	1: lisinopril	53.9	1.823	4.007	1.837	64	1.89	170.7
55	2: month 12	162.6	68.8	0:Female	1:Black	0:non-hispanic	1: lisinopril	53.9	1.420	5.283	1.420	64	1.74	186.2
56	0: baseline	165.1	58.1	1:Male	0:White	0:non-hispanic	0: atenolol	55.2	1.380	4.797	1.410	65	1.64	166.2
57	0: baseline	188.0	65.5	1:Male	1:Black	0:non-hispanic	1: lisinopril	53.6	1.065	6.520	1.142	74	1.89	170.7
57	1: month 6	188.0	66.2	1:Male	1:Black	0:non-hispanic	1: lisinopril	53.6	1.530	5.248	1.510	74	1.90	186.3
57	2: month 12	188.0	63.0	1:Male	1:Black	0:non-hispanic	1: lisinopril	53.6	1.480	4.850	1.480	74	1.86	162.3
58	0: baseline	177.8	83.4	1:Male	0:White	0:non-hispanic	0: atenolol	30.9	1.623	3.958	1.775	70	2.01	139.2
59	0: baseline	163.8	106.9	0:Female	1:Black	0:non-hispanic	1: lisinopril	49.5	1.480	4.680	1.290	65	2.11	123.0
59	2: month 12	163.8	101.6	0:Female	1:Black	0:non-hispanic	1: lisinopril	49.5	1.348	4.703	1.358	65	2.06	122.4
60	0: baseline	182.9	99.3	1:Male	1:Black	0:non-hispanic	0: atenolol	60.8	1.300	5.165	1.420	72	2.21	132.7
60	1: month 6	182.9	102.8	1:Male	1:Black	0:non-hispanic	0: atenolol	60.8	1.393	4.722	1.473	72	2.25	123.1
60	2: month 12	182.9	106.0	1:Male	1:Black	0:non-hispanic	0: atenolol	60.8	1.430	4.305	1.430	72	2.28	105.6
61	0: baseline	172.7	108.9	0:Female	1:Black	0:non-hispanic	0: atenolol	58.3	2.207	5.757	2.065	68	2.21	308.3
61	1: month 6	172.7	104.3	0:Female	1:Black	0:non-hispanic	0: atenolol	58.3	2.003	5.402	1.882	68	2.17	247.1
61	2: month 12	172.7	90.5	0:Female	1:Black	0:non-hispanic	0: atenolol	58.3	1.990	4.452	1.948	68	2.04	205.0
62	0: baseline	180.3	131.1	1:Male	1:Black	0:non-hispanic	1: lisinopril	41.4	1.708	6.142	1.555	71	2.47	202.7
62	1: month 6	180.3	129.3	1:Male	1:Black	0:non-hispanic	1: lisinopril	41.4	2.103	4.903	1.553	71	2.45	173.1
63	0: baseline	177.8	82.0	1:Male	1:Black	0:non-hispanic	0: atenolol	54.7	1.292	6.355	1.240	70	2.00	185.5
63	1: month 6	177.8	90.0	1:Male	1:Black	0:non-hispanic	0: atenolol	54.7	1.290	6.377	1.172	70	2.08	172.7
64	0: baseline	170.2	65.8	0:Female	1:Black	0:non-hispanic	1: lisinopril	47.0	1.610	4.888	1.480	67	1.76	184.8
64	1: month 6	170.2	66.3	0:Female	1:Black	0:non-hispanic	1: lisinopril	47.0	1.952	4.387	1.760	67	1.77	210.3
65	0: baseline	177.8	64.0	1:Male	1:Black	0:non-hispanic	1: lisinopril	41.7	2.180	5.368	2.025	70	1.80	334.4
65	1: month 6	177.8	64.3	1:Male	1:Black	0:non-hispanic	1: lisinopril	41.7	2.213	5.193	1.970	70	1.80	316.1
65	2: month 12	177.8	65.0	1:Male	1:Black	0:non-hispanic	1: lisinopril	41.7	2.215	4.448	2.128	70	1.81	272.0
66	0: baseline	177.8	72.2	1:Male	1:Black	0:non-hispanic	0: atenolol	48.9	1.250	5.100	1.230	70	1.89	133.3
66	1: month 6	172.7	70.8	1:Male	1:Black	0:non-hispanic	0: atenolol	48.9	1.260	5.200	1.280	68	1.84	146.5
66	2: month 12	172.7	71.0	1:Male	1:Black	0:non-hispanic	0: atenolol	48.9	1.370	5.250	1.380	68	1.84	166.3
67	0: baseline	188.0	79.0	1:Male	1:Black	0:non-hispanic	0: atenolol	54.2	2.162	4.860	1.938	74	2.05	245.8
67	1: month 6	188.0	85.9	1:Male	1:Black	0:non-hispanic	0: atenolol	54.2	2.130	5.543	2.125	74	2.12	302.1
67	2: month 12	188.0	87.6	1:Male	1:Black	0:non-hispanic	0: atenolol	54.2	2.130	4.333	1.820	74	2.14	189.5
68	0: baseline	172.7	75.0	1:Male	0:White	0:non-hispanic	1: lisinopril	49.9	1.500	5.893	1.500	68	1.89	220.4
68	1: month 6	172.7	75.4	1:Male	0:White	0:non-hispanic	1: lisinopril	49.9	1.480	5.410	1.492	68	1.89	189.9
68	2: month 12	172.7	75.9	1:Male	0:White	0:non-hispanic	1: lisinopril	49.9	1.482	5.433	1.480	68	1.89	189.7
69	0: baseline	182.9	71.0	1:Male	1:Black	0:non-hispanic	0: atenolol	50.8	1.820	4.767	1.990	72	1.92	226.8
69	1: month 6	182.9	72.2	1:Male	1:Black	0:non-hispanic	0: atenolol	50.8	1.808	5.097	1.925	72	1.93	239.6
69	2: month 12	182.9	73.6	1:Male	1:Black	0:non-hispanic	0: atenolol	50.8	1.810	5.155	1.798	72	1.95	229.1
70	0: baseline	177.8	78.7	1:Male	1:Black	0:non-hispanic	1: lisinopril	61.0	1.290	5.272	1.280	70	1.96	142.4
70	1: month 6	177.8	73.3	1:Male	1:Black	0:non-hispanic	1: lisinopril	61.0	1.260	5.582	1.280	70	1.91	158.2
70	2: month 12	177.8	72.3	1:Male	1:Black	0:non-hispanic	1: lisinopril	61.0	1.290	5.560	1.290	70	1.90	161.6
71	0: baseline	167.6	101.0	1:Male	0:White	0:non-hispanic	0: atenolol	51.6	1.657	4.582	1.655	66	2.09	157.5
71	1: month 6	170.2	103.2	1:Male	0:White	0:non-hispanic	0: atenolol	51.6	1.568	5.572	1.550	67	2.14	188.5
71	2: month 12	170.2	98.8	1:Male	0:White	0:non-hispanic	0: atenolol	51.6	1.567	5.693	1.585	67	2.10	201.6
72	0: baseline	177.8	112.0	1:Male	0:White	0:non-hispanic	1: lisinopril	62.4	1.460	5.277	1.460	70	2.28	147.4
72	1: month 6	177.8	111.2	1:Male	0:White	0:non-hispanic	1: lisinopril	62.4	1.467	5.215	1.453	70	2.28	145.2
72	2: month 12	177.8	110.4	1:Male	0:White	0:non-hispanic	1: lisinopril	62.4	1.700	5.540	1.632	70	2.27	194.0
73	0: baseline	185.4	96.5	1:Male	1:Black	0:non-hispanic	0: atenolol	33.8	1.870	4.755	1.872	73	2.21	190.8
73	1: month 6	185.4	102.2	1:Male	1:Black	0:non-hispanic	0: atenolol	33.8	1.840	4.058	1.763	73	2.26	141.0
73	2: month 12	185.4	101.5	1:Male	1:Black	0:non-hispanic	0: atenolol	33.8	1.860	4.388	1.732	73	2.26	156.4
74	0: baseline	157.5	91.0	0:Female	1:Black	0:non-hispanic	1: lisinopril	66.5	1.525	4.800	1.515	62	1.91	161.7
74	2: month 12	157.5	86.0	0:Female	1:Black	0:non-hispanic	1: lisinopril	66.5	1.420	5.150	1.480	62	1.87	171.8
75	0: baseline	180.3	78.3	1:Male	1:Black	0:non-hispanic	1: lisinopril	57.7	1.538	5.053	1.538	71	1.98	171.8
75	1: month 6	180.3	81.6	1:Male	1:Black	0:non-hispanic	1: lisinopril	57.7	1.530	4.568	1.550	71	2.02	145.6
76	0: baseline	149.9	78.3	0:Female	1:Black	0:non-hispanic	0: atenolol	40.4	1.397	4.350	1.388	59	1.73	135.3
76	1: month 6	152.4	78.9	0:Female	1:Black	0:non-hispanic	0: atenolol	40.4	1.388	4.590	1.397	60	1.76	144.3
77	0: baseline	185.4	75.7	1:Male	1:Black	0:non-hispanic	0: atenolol	47.4	1.550	4.160	1.550	73	1.99	130.0
78	0: baseline	175.3	68.7	1:Male	1:Black	0:non-hispanic	0: atenolol	58.5	1.710	3.502	1.652	69	1.84	127.4
78	1: month 6	170.2	68.8	1:Male	1:Black	0:non-hispanic	0: atenolol	58.5	1.804	4.142	1.608	67	1.80	166.9
78	2: month 12	170.2	70.5	1:Male	1:Black	0:non-hispanic	0: atenolol	58.5	1.690	4.300	1.538	67	1.82	159.3
79	0: baseline	180.3	95.9	1:Male	1:Black	0:non-hispanic	1: lisinopril	58.8	1.612	4.638	1.873	71	2.16	168.4
80	0: baseline	198.1	94.4	1:Male	1:Black	0:non-hispanic	1: lisinopril	62.9	1.290	5.488	1.302	78	2.30	131.5
81	0: baseline	175.3	104.6	1:Male	1:Black	0:non-hispanic	0: atenolol	43.7	1.450	5.207	1.450	69	2.19	148.7
82	0: baseline	185.4	99.0	1:Male	1:Black	0:non-hispanic	1: lisinopril	49.6	1.390	5.710	1.360	73	2.23	156.5
82	1: month 6	185.4	84.8	1:Male	1:Black	0:non-hispanic	1: lisinopril	49.6	1.370	5.075	1.370	73	2.09	138.2
82	2: month 12	185.4	93.4	1:Male	1:Black	0:non-hispanic	1: lisinopril	49.6	1.390	5.012	1.380	73	2.18	132.2
83	0: baseline	180.3	100.1	1:Male	1:Black	0:non-hispanic	1: lisinopril	51.2	2.000	4.860	1.850	71	2.20	206.9
83	1: month 6	180.3	92.3	1:Male	1:Black	0:non-hispanic	1: lisinopril	51.2	1.893	4.668	1.610	71	2.12	174.2
84	0: baseline	170.2	87.8	1:Male	0:White	0:non-hispanic	0: atenolol	42.3	1.195	5.915	1.380	67	1.99	169.3
85	0: baseline	162.6	73.9	0:Female	1:Black	0:non-hispanic	0: atenolol	42.8	2.203	3.630	2.078	64	1.79	208.0
86	0: baseline	167.6	66.8	1:Male	1:Black	0:non-hispanic	0: atenolol	44.9	1.370	5.317	1.400	66	1.76	179.7
86	1: month 6	167.6	60.1	1:Male	1:Black	0:non-hispanic	0: atenolol	44.9	1.340	5.322	1.350	66	1.68	180.5
86	2: month 12	167.6	62.4	1:Male	1:Black	0:non-hispanic	0: atenolol	44.9	1.290	5.420	1.300	66	1.71	173.4
87	0: baseline	167.6	60.8	1:Male	1:Black	0:non-hispanic	1: lisinopril	47.6	2.255	3.998	2.050	66	1.69	251.1
87	1: month 6	167.6	58.6	1:Male	1:Black	0:non-hispanic	1: lisinopril	47.6	2.203	4.182	1.980	66	1.66	257.0
87	2: month 12	167.6	56.7	1:Male	1:Black	0:non-hispanic	1: lisinopril	47.6	2.180	3.917	1.850	66	1.64	224.8
88	0: baseline	152.4	45.4	0:Female	1:Black	0:non-hispanic	1: lisinopril	56.6	1.220	4.340	1.220	60	1.39	138.0
88	1: month 6	152.4	49.2	0:Female	1:Black	0:non-hispanic	1: lisinopril	56.6	1.230	4.310	1.200	60	1.44	131.1
88	2: month 12	152.4	46.4	0:Female	1:Black	0:non-hispanic	1: lisinopril	56.6	1.200	4.310	1.210	60	1.40	132.8
89	0: baseline	165.1	104.4	0:Female	1:Black	0:non-hispanic	1: lisinopril	51.7	1.440	5.775	1.483	65	2.10	184.7
89	1: month 6	165.1	103.1	0:Female	1:Black	0:non-hispanic	1: lisinopril	51.7	1.400	5.445	1.400	65	2.09	159.3
89	2: month 12	165.2	103.8	0:Female	1:Black	0:non-hispanic	1: lisinopril	51.7	1.420	5.293	1.410	65	2.10	154.2
90	0: baseline	157.5	96.1	0:Female	1:Black	0:non-hispanic	0: atenolol	70.3	1.503	5.010	1.503	62	1.96	165.7
90	1: month 6	157.5	95.6	0:Female	1:Black	0:non-hispanic	0: atenolol	70.3	1.593	5.760	1.580	62	1.95	222.4
90	2: month 12	157.5	91.5	0:Female	1:Black	0:non-hispanic	0: atenolol	70.3	1.570	5.560	1.550	62	1.92	209.4
91	0: baseline	167.6	59.3	1:Male	1:Black	0:non-hispanic	0: atenolol	29.4	1.490	4.970	1.462	66	1.67	186.9
91	1: month 6	167.6	56.7	1:Male	1:Black	0:non-hispanic	0: atenolol	29.4	1.380	4.693	1.380	66	1.64	158.2
91	2: month 12	167.6	58.2	1:Male	1:Black	0:non-hispanic	0: atenolol	29.4	1.360	4.980	1.360	66	1.66	167.7
92	0: baseline	172.7	60.9	1:Male	0:White	0:non-hispanic	1: lisinopril	26.2	1.462	5.272	1.482	68	1.73	197.0
92	1: month 6	172.7	64.4	1:Male	0:White	0:non-hispanic	1: lisinopril	26.2	1.560	5.135	1.550	68	1.77	200.5
92	2: month 12	172.7	64.0	1:Male	0:White	0:non-hispanic	1: lisinopril	26.2	1.622	5.303	1.645	68	1.76	227.1
93	0: baseline	177.8	80.1	1:Male	1:Black	0:non-hispanic	1: lisinopril	47.4	1.983	5.622	1.830	70	1.98	278.6
93	1: month 6	177.8	77.1	1:Male	1:Black	0:non-hispanic	1: lisinopril	47.4	1.893	4.768	1.822	70	1.95	214.8
94	0: baseline	165.1	62.5	1:Male	0:White	0:non-hispanic	0: atenolol	39.2	1.763	5.303	1.600	65	1.69	247.6
94	1: month 6	165.1	67.0	1:Male	0:White	0:non-hispanic	0: atenolol	39.2	1.500	5.373	1.500	65	1.74	207.0
94	2: month 12	165.1	66.3	1:Male	0:White	0:non-hispanic	0: atenolol	39.2	1.550	5.303	1.560	65	1.73	214.9
95	0: baseline	170.2	63.0	1:Male	1:Black	0:non-hispanic	0: atenolol	44.4	1.763	5.173	1.755	67	1.73	249.3
95	1: month 6	170.2	60.8	1:Male	1:Black	0:non-hispanic	0: atenolol	44.4	1.740	5.002	1.680	67	1.71	230.6
96	0: baseline	149.6	77.5	0:Female	1:Black	0:non-hispanic	1: lisinopril	50.1	1.798	4.765	1.635	59	1.72	214.2
96	1: month 6	149.6	80.9	0:Female	1:Black	0:non-hispanic	1: lisinopril	50.1	1.830	4.312	1.663	59	1.75	187.8
97	0: baseline	175.3	84.9	0:Female	1:Black	0:non-hispanic	1: lisinopril	57.8	1.325	6.367	1.360	69	2.01	200.6
97	1: month 6	175.3	78.2	0:Female	1:Black	0:non-hispanic	1: lisinopril	57.8	1.370	6.153	1.380	69	1.94	203.1
98	0: baseline	167.6	67.8	1:Male	0:White	0:non-hispanic	0: atenolol	32.3	1.192	5.497	1.203	66	1.77	153.6
98	1: month 6	165.1	66.9	1:Male	0:White	0:non-hispanic	0: atenolol	32.3	1.183	5.153	1.175	65	1.74	137.7
98	2: month 12	165.1	65.0	1:Male	0:White	0:non-hispanic	0: atenolol	32.3	1.192	5.000	1.200	65	1.72	135.5
99	0: baseline	165.1	72.2	1:Male	0:White	0:non-hispanic	0: atenolol	62.7	1.550	5.552	1.470	65	1.80	212.9
99	1: month 6	165.1	75.1	1:Male	0:White	0:non-hispanic	0: atenolol	62.7	1.600	4.925	1.480	65	1.83	179.7
99	2: month 12	165.1	75.0	1:Male	0:White	0:non-hispanic	0: atenolol	62.7	1.633	4.570	1.622	65	1.82	175.3
100	0: baseline	167.6	94.2	0:Female	1:Black	0:non-hispanic	1: lisinopril	19.5	1.405	5.038	1.350	66	2.03	141.7
100	1: month 6	167.6	91.4	0:Female	1:Black	0:non-hispanic	1: lisinopril	19.5	1.460	5.325	1.388	66	2.01	164.1
101	0: baseline	160.0	79.6	1:Male	1:Black	0:non-hispanic	0: atenolol	42.9	1.430	4.985	1.420	63	1.83	162.8
101	2: month 12	160.8	74.2	1:Male	1:Black	0:non-hispanic	0: atenolol	42.9	1.430	4.683	1.413	63	1.78	151.5
102	0: baseline	180.3	72.2	1:Male	1:Black	0:non-hispanic	0: atenolol	50.1	1.207	7.550	1.270	71	1.91	251.5
102	1: month 6	180.3	78.1	1:Male	1:Black	0:non-hispanic	0: atenolol	50.1	1.290	6.025	1.302	71	1.98	177.4
102	2: month 12	180.3	77.9	1:Male	1:Black	0:non-hispanic	0: atenolol	50.1	1.313	6.035	1.325	71	1.98	182.4
103	0: baseline	172.7	74.2	1:Male	0:White	0:non-hispanic	1: lisinopril	59.4	1.645	5.292	1.547	68	1.88	205.3
103	1: month 6	172.7	68.0	1:Male	0:White	0:non-hispanic	1: lisinopril	59.4	1.580	5.445	1.560	68	1.81	217.2
103	2: month 12	172.7	71.8	1:Male	0:White	0:non-hispanic	1: lisinopril	59.4	1.515	5.602	1.527	68	1.85	211.6
104	0: baseline	172.7	103.1	0:Female	1:Black	0:non-hispanic	1: lisinopril	49.5	1.548	5.022	1.570	68	2.16	159.4
104	1: month 6	172.7	107.6	0:Female	1:Black	0:non-hispanic	1: lisinopril	49.5	1.570	5.067	1.570	68	2.20	160.3
104	2: month 12	172.7	104.0	0:Female	1:Black	0:non-hispanic	1: lisinopril	49.5	1.480	5.472	1.470	68	2.17	166.8
105	0: baseline	177.8	100.4	1:Male	1:Black	0:non-hispanic	0: atenolol	56.2	1.610	4.088	1.590	70	2.18	122.0
105	1: month 6	177.8	104.9	1:Male	1:Black	0:non-hispanic	0: atenolol	56.2	1.622	3.667	1.580	70	2.22	103.2
105	2: month 12	177.8	103.6	1:Male	1:Black	0:non-hispanic	0: atenolol	56.2	1.600	4.025	1.550	70	2.21	114.9
106	0: baseline	157.5	73.6	0:Female	1:Black	0:non-hispanic	1: lisinopril	56.7	1.710	3.997	1.560	62	1.75	152.5
107	0: baseline	162.6	65.8	1:Male	1:Black	0:non-hispanic	0: atenolol	71.1	1.570	4.772	1.570	64	1.71	188.8
107	1: month 6	162.6	70.7	1:Male	1:Black	0:non-hispanic	0: atenolol	71.1	1.618	3.630	1.560	64	1.76	126.9
107	2: month 12	162.6	67.8	1:Male	1:Black	0:non-hispanic	0: atenolol	71.1	1.620	4.060	1.574	64	1.73	151.9
108	0: baseline	172.7	78.1	1:Male	1:Black	0:non-hispanic	1: lisinopril	39.8	1.380	4.322	1.370	68	1.92	118.7
109	0: baseline	182.9	63.1	0:Female	1:Black	0:non-hispanic	0: atenolol	36.2	1.660	5.072	1.600	72	1.83	204.4
110	0: baseline	175.3	102.1	1:Male	1:Black	0:non-hispanic	0: atenolol	63.9	2.302	4.097	2.098	69	2.17	208.9
110	1: month 6	149.8	110.4	1:Male	1:Black	0:non-hispanic	0: atenolol	63.9	2.260	3.483	1.838	59	2.00	163.6
111	0: baseline	187.8	89.5	1:Male	1:Black	0:non-hispanic	1: lisinopril	49.9	1.608	4.722	1.585	74	2.16	150.8
111	1: month 6	187.9	82.5	1:Male	1:Black	0:non-hispanic	1: lisinopril	49.9	1.680	4.735	1.550	74	2.09	159.4
112	0: baseline	160.0	61.7	0:Female	1:Black	0:non-hispanic	1: lisinopril	77.2	2.110	4.648	1.730	63	1.64	259.5
112	2: month 12	160.0	65.3	0:Female	1:Black	0:non-hispanic	1: lisinopril	77.2	0.967	4.787	0.980	63	1.68	97.1
113	0: baseline	165.1	73.5	1:Male	1:Black	0:non-hispanic	0: atenolol	67.9	1.420	5.292	1.360	65	1.81	174.1
113	1: month 6	165.1	65.7	1:Male	1:Black	0:non-hispanic	0: atenolol	67.9	1.480	5.130	1.420	65	1.72	185.0
114	0: baseline	157.5	75.0	0:Female	1:Black	0:non-hispanic	1: lisinopril	40.8	1.220	4.840	1.260	62	1.76	131.9
114	1: month 6	157.5	63.6	0:Female	1:Black	0:non-hispanic	1: lisinopril	40.8	1.380	4.970	1.388	62	1.64	172.8
115	0: baseline	175.2	50.9	1:Male	0:White	0:non-hispanic	1: lisinopril	65.6	1.840	4.343	1.610	69	1.62	202.0
116	0: baseline	182.8	131.4	1:Male	1:Black	0:non-hispanic	0: atenolol	43.8	2.543	4.478	2.395	72	2.49	248.9
116	1: month 6	182.8	129.9	1:Male	1:Black	0:non-hispanic	0: atenolol	43.8	2.580	4.237	2.060	72	2.48	209.3
117	0: baseline	162.5	70.3	0:Female	1:Black	0:non-hispanic	1: lisinopril	49.6	1.380	4.187	1.370	64	1.75	123.8
117	1: month 6	162.5	72.4	0:Female	1:Black	0:non-hispanic	1: lisinopril	49.6	1.422	3.900	1.340	64	1.78	111.0
117	2: month 12	163.8	76.6	0:Female	1:Black	0:non-hispanic	1: lisinopril	49.6	0.797	4.992	0.732	65	1.83	69.8
118	0: baseline	182.8	81.3	1:Male	0:White	0:non-hispanic	0: atenolol	62.7	2.070	5.163	1.763	72	2.03	242.0
118	1: month 6	182.8	81.4	1:Male	0:White	0:non-hispanic	0: atenolol	62.7	1.643	4.980	1.360	72	2.03	157.9
118	2: month 12	182.9	92.3	1:Male	0:White	0:non-hispanic	0: atenolol	62.7	1.140	5.360	1.180	72	2.15	116.2
119	0: baseline	165.1	73.0	1:Male	0:White	0:non-hispanic	1: lisinopril	55.1	2.170	5.175	1.730	65	1.80	281.2
119	1: month 6	165.1	72.0	1:Male	0:White	0:non-hispanic	1: lisinopril	55.1	1.450	5.560	1.450	65	1.79	201.5
120	0: baseline	185.4	114.1	1:Male	1:Black	0:non-hispanic	0: atenolol	58.0	1.420	7.352	1.412	73	2.37	231.3
120	1: month 6	185.4	114.3	1:Male	1:Black	0:non-hispanic	0: atenolol	58.0	1.487	6.270	1.433	73	2.37	185.9
120	2: month 12	185.4	116.2	1:Male	1:Black	0:non-hispanic	0: atenolol	58.0	1.553	5.758	1.527	73	2.39	174.1
121	0: baseline	180.3	105.2	1:Male	1:Black	0:non-hispanic	0: atenolol	47.7	1.950	5.678	1.938	71	2.25	256.8
121	1: month 6	180.3	103.8	1:Male	1:Black	0:non-hispanic	0: atenolol	47.7	1.985	5.752	1.965	71	2.23	269.6
121	2: month 12	180.3	101.6	1:Male	1:Black	0:non-hispanic	0: atenolol	47.7	1.327	6.258	1.327	71	2.21	174.2
122	0: baseline	182.8	90.7	1:Male	1:Black	0:non-hispanic	1: lisinopril	80.4	1.834	4.556	1.562	72	2.13	159.8
122	1: month 6	182.8	89.4	1:Male	1:Black	0:non-hispanic	1: lisinopril	80.4	1.792	4.260	1.490	72	2.12	138.6
122	2: month 12	182.9	95.9	1:Male	1:Black	0:non-hispanic	1: lisinopril	80.4	1.300	5.850	1.180	72	2.18	144.4
123	0: baseline	167.6	51.2	0:Female	1:Black	0:non-hispanic	0: atenolol	50.5	1.360	5.348	1.348	66	1.57	196.7
123	1: month 6	167.6	56.6	0:Female	1:Black	0:non-hispanic	0: atenolol	50.5	1.380	4.187	1.380	66	1.64	133.5
123	2: month 12	167.6	55.7	0:Female	1:Black	0:non-hispanic	0: atenolol	50.5	0.945	5.185	0.968	66	1.63	112.1
124	0: baseline	185.4	77.7	1:Male	1:Black	0:non-hispanic	1: lisinopril	56.8	2.150	4.778	2.135	73	2.01	262.7
124	1: month 6	185.4	74.4	1:Male	1:Black	0:non-hispanic	1: lisinopril	56.8	2.047	5.520	1.990	73	1.98	296.7
124	2: month 12	185.4	75.0	1:Male	1:Black	0:non-hispanic	1: lisinopril	56.8	1.087	6.268	1.120	73	1.98	152.3
125	0: baseline	177.8	108.5	0:Female	0:White	0:non-hispanic	1: lisinopril	48.6	1.390	4.777	1.410	70	2.25	120.7
126	0: baseline	175.2	95.8	1:Male	1:Black	0:non-hispanic	1: lisinopril	45.6	1.700	4.365	1.570	69	2.11	142.7
126	1: month 6	175.2	96.2	1:Male	1:Black	0:non-hispanic	1: lisinopril	45.6	1.643	4.462	1.570	69	2.12	143.0
126	2: month 12	175.3	93.0	1:Male	1:Black	0:non-hispanic	1: lisinopril	45.6	1.377	4.982	1.387	69	2.09	136.2
127	0: baseline	160.0	76.5	0:Female	1:Black	0:non-hispanic	0: atenolol	42.4	1.420	5.790	1.420	63	1.80	207.9
127	1: month 6	160.0	72.9	0:Female	1:Black	0:non-hispanic	0: atenolol	42.4	1.480	4.504	1.468	63	1.76	152.6
127	2: month 12	167.6	72.1	0:Female	1:Black	0:non-hispanic	0: atenolol	42.4	1.730	6.045	1.578	66	1.81	274.3
128	0: baseline	180.3	110.9	1:Male	1:Black	0:non-hispanic	0: atenolol	57.5	1.612	5.012	1.622	71	2.30	157.7
128	2: month 12	180.3	111.5	1:Male	1:Black	0:non-hispanic	0: atenolol	57.5	1.235	5.048	1.340	71	2.30	113.9
129	0: baseline	160.0	71.1	0:Female	1:Black	0:non-hispanic	0: atenolol	72.8	1.380	5.195	1.313	63	1.74	167.7
129	2: month 12	160.0	71.2	0:Female	1:Black	0:non-hispanic	0: atenolol	72.8	0.968	4.625	1.095	63	1.74	95.8
130	0: baseline	160.0	108.9	0:Female	1:Black	0:non-hispanic	1: lisinopril	34.4	1.580	4.840	1.570	63	2.09	158.2
130	1: month 6	160.0	114.6	0:Female	1:Black	0:non-hispanic	1: lisinopril	34.4	1.420	4.885	1.348	63	2.14	129.5
130	2: month 12	160.0	114.6	0:Female	1:Black	0:non-hispanic	1: lisinopril	34.4	1.357	4.850	1.420	63	2.14	128.7
131	0: baseline	175.2	118.0	1:Male	1:Black	0:non-hispanic	0: atenolol	45.5	1.810	4.035	1.775	69	2.31	136.0
131	2: month 12	175.3	118.2	1:Male	1:Black	0:non-hispanic	0: atenolol	45.5	1.460	4.878	1.460	69	2.31	129.2
132	0: baseline	170.2	82.0	1:Male	1:Black	0:non-hispanic	1: lisinopril	55.1	2.070	4.203	2.023	67	1.94	213.7
133	0: baseline	157.2	73.9	1:Male	1:Black	1:hispanic	0: atenolol	49.8	1.360	4.544	1.360	62	1.75	138.0
134	0: baseline	175.2	73.6	1:Male	1:Black	0:non-hispanic	1: lisinopril	61.1	1.910	3.910	1.682	69	1.89	159.9
134	1: month 6	172.7	69.0	1:Male	1:Black	0:non-hispanic	1: lisinopril	61.1	1.367	4.652	1.407	68	1.82	141.5
134	2: month 12	175.7	62.0	1:Male	1:Black	0:non-hispanic	1: lisinopril	61.1	1.087	5.528	1.292	69	1.76	154.1
135	0: baseline	170.2	62.1	1:Male	1:Black	0:non-hispanic	1: lisinopril	55.9	2.030	4.160	1.610	67	1.72	194.9
136	0: baseline	172.7	66.5	1:Male	1:Black	0:non-hispanic	0: atenolol	65.7	1.550	4.168	1.560	68	1.79	145.8
136	1: month 6	171.4	63.1	1:Male	1:Black	0:non-hispanic	0: atenolol	65.7	1.440	4.810	1.420	67	1.74	162.7
137	0: baseline	185.4	112.5	1:Male	1:Black	0:non-hispanic	0: atenolol	29.6	1.373	4.930	1.373	73	2.36	117.6
137	1: month 6	188.7	116.2	1:Male	1:Black	0:non-hispanic	0: atenolol	29.6	1.420	5.045	1.397	74	2.42	123.1
137	2: month 12	190.5	110.8	1:Male	1:Black	0:non-hispanic	0: atenolol	29.6	1.130	5.110	1.142	75	2.39	93.9
138	0: baseline	171.9	86.1	1:Male	1:Black	0:non-hispanic	1: lisinopril	57.0	1.340	5.580	1.340	68	1.99	163.1
138	1: month 6	172.0	82.6	1:Male	1:Black	0:non-hispanic	1: lisinopril	57.0	1.345	4.537	1.367	68	1.96	122.5
139	0: baseline	193.0	101.8	1:Male	1:Black	0:non-hispanic	0: atenolol	67.0	1.400	5.520	1.380	76	2.33	144.6
139	1: month 6	193.0	104.0	1:Male	1:Black	0:non-hispanic	0: atenolol	67.0	1.393	4.352	1.353	76	2.35	97.8
139	2: month 12	193.0	103.9	1:Male	1:Black	0:non-hispanic	0: atenolol	67.0	1.207	5.788	1.292	76	2.35	133.2
140	0: baseline	180.3	92.2	1:Male	1:Black	0:non-hispanic	1: lisinopril	43.2	1.610	4.580	1.610	71	2.12	148.6
141	0: baseline	174.0	62.0	1:Male	1:Black	0:non-hispanic	0: atenolol	47.4	1.610	5.022	1.610	69	1.75	206.5
141	1: month 6	174.0	59.5	1:Male	1:Black	0:non-hispanic	0: atenolol	47.4	1.300	4.818	1.290	69	1.72	143.1
141	2: month 12	175.0	59.5	1:Male	1:Black	0:non-hispanic	0: atenolol	47.4	1.348	4.243	1.348	69	1.72	124.7
142	0: baseline	180.3	69.0	1:Male	1:Black	0:non-hispanic	1: lisinopril	48.5	1.530	5.563	2.140	71	1.88	272.9
142	1: month 6	185.4	68.5	1:Male	1:Black	0:non-hispanic	1: lisinopril	48.5	1.378	5.647	1.337	73	1.91	176.6
142	2: month 12	182.9	65.3	1:Male	1:Black	0:non-hispanic	1: lisinopril	48.5	1.570	5.228	1.635	72	1.85	205.5
143	0: baseline	162.5	62.8	0:Female	1:Black	0:non-hispanic	0: atenolol	62.9	1.660	4.040	1.650	64	1.67	165.1
144	0: baseline	170.2	74.5	1:Male	1:Black	0:non-hispanic	1: lisinopril	26.0	1.380	4.850	1.380	67	1.86	146.4
144	2: month 12	170.2	79.3	1:Male	1:Black	0:non-hispanic	1: lisinopril	26.0	1.340	4.630	1.340	67	1.91	127.3
145	0: baseline	182.5	99.5	1:Male	0:White	0:non-hispanic	1: lisinopril	67.3	1.750	6.457	1.712	72	2.21	266.0
145	1: month 6	182.4	88.7	1:Male	0:White	0:non-hispanic	1: lisinopril	67.3	1.452	5.368	1.390	72	2.11	157.8
145	2: month 12	181.6	83.5	1:Male	0:White	0:non-hispanic	1: lisinopril	67.3	1.540	5.350	1.580	71	2.05	185.1
146	0: baseline	177.8	94.2	1:Male	0:White	0:non-hispanic	0: atenolol	27.6	1.655	4.583	1.635	70	2.12	154.0
146	1: month 6	182.9	93.9	1:Male	0:White	0:non-hispanic	0: atenolol	27.6	1.380	5.585	1.378	72	2.16	156.8
146	2: month 12	177.8	96.3	1:Male	0:White	0:non-hispanic	0: atenolol	27.6	1.493	4.585	1.495	70	2.14	131.6
147	0: baseline	181.6	83.4	1:Male	1:Black	0:non-hispanic	0: atenolol	63.2	1.893	5.593	1.767	71	2.05	251.4
147	1: month 6	170.2	77.4	1:Male	1:Black	0:non-hispanic	0: atenolol	63.2	1.388	4.472	1.370	67	1.89	127.3
147	2: month 12	170.2	75.6	1:Male	1:Black	0:non-hispanic	0: atenolol	63.2	1.653	4.130	1.627	67	1.87	149.9
148	0: baseline	172.7	52.2	1:Male	1:Black	0:non-hispanic	1: lisinopril	31.8	1.193	5.083	1.187	68	1.62	146.8
149	0: baseline	175.3	76.8	1:Male	1:Black	0:non-hispanic	0: atenolol	55.1	1.688	5.108	1.688	69	1.92	206.8
149	1: month 6	173.4	74.7	1:Male	1:Black	0:non-hispanic	0: atenolol	55.1	1.765	5.548	1.753	68	1.89	253.5
149	2: month 12	172.7	75.0	1:Male	1:Black	0:non-hispanic	0: atenolol	55.1	1.592	4.905	1.560	68	1.89	179.0
150	0: baseline	185.4	80.2	1:Male	1:Black	0:non-hispanic	1: lisinopril	83.0	1.407	6.203	1.540	73	2.04	215.2
150	1: month 6	190.1	82.0	1:Male	1:Black	0:non-hispanic	1: lisinopril	83.0	1.538	5.777	1.538	75	2.10	198.9
150	2: month 12	193.0	85.1	1:Male	1:Black	0:non-hispanic	1: lisinopril	83.0	1.713	5.178	1.740	76	2.16	194.9
151	0: baseline	167.6	90.4	1:Male	1:Black	0:non-hispanic	1: lisinopril	47.4	1.042	5.530	1.302	66	2.00	133.2
152	0: baseline	174.0	110.9	1:Male	1:Black	0:non-hispanic	0: atenolol	62.3	1.215	6.063	1.778	69	2.24	193.6
152	1: month 6	174.0	107.0	1:Male	1:Black	0:non-hispanic	0: atenolol	62.3	1.798	5.537	1.800	69	2.20	224.0
152	2: month 12	173.0	103.5	1:Male	1:Black	0:non-hispanic	0: atenolol	62.3	1.513	5.533	1.500	68	2.16	175.1
153	0: baseline	175.3	69.7	1:Male	0:White	0:non-hispanic	0: atenolol	54.7	1.260	5.467	1.393	69	1.85	167.9
153	1: month 6	177.8	61.4	1:Male	0:White	0:non-hispanic	0: atenolol	54.7	1.708	5.088	1.718	70	1.77	228.8
154	0: baseline	158.8	73.5	0:Female	0:White	0:non-hispanic	1: lisinopril	71.5	1.153	6.270	1.273	63	1.76	195.0
155	0: baseline	185.4	78.4	1:Male	0:White	0:non-hispanic	1: lisinopril	48.2	1.513	5.718	1.552	73	2.02	202.1
155	2: month 12	182.9	73.6	1:Male	0:White	0:non-hispanic	1: lisinopril	48.2	2.143	4.413	2.170	72	1.95	247.3
156	0: baseline	167.6	88.0	1:Male	1:Black	0:non-hispanic	0: atenolol	43.2	1.207	5.065	1.282	66	1.97	127.1
156	1: month 6	167.6	85.2	1:Male	1:Black	0:non-hispanic	0: atenolol	43.2	1.440	4.193	1.420	66	1.95	118.7
156	2: month 12	167.6	88.6	1:Male	1:Black	0:non-hispanic	0: atenolol	43.2	1.482	4.722	1.440	66	1.98	143.7
157	0: baseline	175.3	133.9	1:Male	1:Black	0:non-hispanic	1: lisinopril	51.7	1.762	6.810	1.647	69	2.44	256.6
157	1: month 6	175.3	140.0	1:Male	1:Black	0:non-hispanic	1: lisinopril	51.7	1.937	5.548	1.878	69	2.48	218.0
158	0: baseline	170.0	63.4	1:Male	1:Black	0:non-hispanic	0: atenolol	48.0	1.492	4.830	1.422	67	1.74	168.9
158	1: month 6	170.0	73.0	1:Male	1:Black	0:non-hispanic	0: atenolol	48.0	1.538	4.407	1.492	67	1.84	147.4
159	0: baseline	170.2	67.0	1:Male	1:Black	0:non-hispanic	1: lisinopril	60.2	2.140	4.860	2.153	67	1.78	305.5
159	1: month 6	170.2	64.2	1:Male	1:Black	0:non-hispanic	1: lisinopril	60.2	2.122	5.215	2.165	67	1.75	341.6
160	0: baseline	175.3	107.0	1:Male	1:Black	0:non-hispanic	0: atenolol	54.1	1.323	5.595	1.343	69	2.22	146.2
161	0: baseline	157.5	50.0	0:Female	1:Black	0:non-hispanic	1: lisinopril	31.1	1.330	4.245	1.443	62	1.48	151.3
161	1: month 6	157.5	46.5	0:Female	1:Black	0:non-hispanic	1: lisinopril	31.1	1.980	3.490	1.722	62	1.44	190.9
162	0: baseline	185.4	101.7	1:Male	1:Black	0:non-hispanic	0: atenolol	50.9	1.357	5.248	1.420	73	2.26	137.4
163	0: baseline	167.6	63.1	1:Male	1:Black	0:non-hispanic	0: atenolol	52.9	1.108	6.340	1.107	66	1.71	180.6
163	1: month 6	167.6	65.0	1:Male	1:Black	0:non-hispanic	0: atenolol	52.9	1.420	4.150	1.450	66	1.74	131.9
164	0: baseline	167.6	67.4	0:Female	1:Black	0:non-hispanic	1: lisinopril	47.6	1.330	4.932	1.338	66	1.76	150.9
164	1: month 6	167.6	66.6	0:Female	1:Black	0:non-hispanic	1: lisinopril	47.6	1.432	3.623	1.405	66	1.75	105.7
165	0: baseline	165.7	68.9	0:Female	1:Black	0:non-hispanic	0: atenolol	49.2	1.537	4.762	1.452	65	1.76	168.9
165	1: month 6	165.1	70.7	0:Female	1:Black	0:non-hispanic	0: atenolol	49.2	1.765	4.228	1.688	65	1.78	176.9
166	0: baseline	176.5	61.1	1:Male	1:Black	0:non-hispanic	1: lisinopril	64.7	1.358	4.657	1.337	69	1.76	140.8
167	0: baseline	171.4	99.4	0:Female	1:Black	0:non-hispanic	0: atenolol	62.9	1.537	5.173	1.490	67	2.11	162.8
167	1: month 6	171.4	104.9	0:Female	1:Black	0:non-hispanic	0: atenolol	62.9	1.775	4.943	1.775	67	2.16	189.5
168	0: baseline	170.2	63.4	0:Female	1:Black	0:non-hispanic	1: lisinopril	28.0	1.452	4.453	1.502	67	1.74	152.7
168	1: month 6	167.6	59.0	0:Female	1:Black	0:non-hispanic	1: lisinopril	28.0	1.423	4.865	1.413	66	1.67	171.0
169	0: baseline	177.8	82.4	1:Male	1:Black	0:non-hispanic	0: atenolol	58.4	1.668	5.507	1.663	70	2.00	217.6
169	1: month 6	177.8	84.7	1:Male	1:Black	0:non-hispanic	0: atenolol	58.4	1.500	5.063	1.500	70	2.03	162.2
170	0: baseline	182.9	82.5	1:Male	1:Black	0:non-hispanic	0: atenolol	43.5	1.450	6.230	1.455	72	2.05	211.9
170	1: month 6	182.9	87.4	1:Male	1:Black	0:non-hispanic	0: atenolol	43.5	1.602	6.023	1.623	72	2.10	227.4
171	0: baseline	160.0	90.6	0:Female	1:Black	0:non-hispanic	1: lisinopril	51.8	1.357	5.883	1.335	63	1.93	184.1
171	1: month 6	165.1	83.2	0:Female	1:Black	0:non-hispanic	1: lisinopril	51.8	1.420	6.043	1.432	65	1.91	211.1
172	0: baseline	166.4	63.4	1:Male	1:Black	0:non-hispanic	1: lisinopril	60.8	1.547	4.658	1.515	65	1.71	175.2
172	1: month 6	166.4	55.9	1:Male	1:Black	0:non-hispanic	1: lisinopril	60.8	1.452	3.982	1.452	65	1.62	135.6
173	0: baseline	177.8	72.2	0:Female	0:White	0:non-hispanic	0: atenolol	46.2	1.825	5.140	1.863	70	1.89	242.9
173	1: month 6	177.8	65.1	0:Female	0:White	0:non-hispanic	0: atenolol	46.2	1.518	5.742	1.503	70	1.81	222.3
174	0: baseline	175.5	86.9	1:Male	1:Black	0:non-hispanic	0: atenolol	63.4	1.417	4.868	1.422	69	2.03	140.6
174	1: month 6	175.5	86.5	1:Male	1:Black	0:non-hispanic	0: atenolol	63.4	1.690	6.075	1.707	69	2.03	257.1
175	0: baseline	172.7	76.6	1:Male	0:White	0:non-hispanic	1: lisinopril	70.9	1.687	4.852	1.658	68	1.90	191.3
175	1: month 6	172.7	77.5	1:Male	0:White	0:non-hispanic	1: lisinopril	70.9	1.577	6.382	1.590	68	1.91	266.1
176	0: baseline	170.2	68.8	0:Female	1:Black	0:non-hispanic	1: lisinopril	60.2	1.580	4.345	1.570	67	1.80	157.2
177	0: baseline	157.5	106.1	0:Female	1:Black	0:non-hispanic	0: atenolol	79.9	1.677	5.347	1.613	62	2.04	200.4
177	1: month 6	157.5	102.1	0:Female	1:Black	0:non-hispanic	0: atenolol	79.9	1.752	4.823	1.752	62	2.01	192.8
178	0: baseline	160.0	71.6	0:Female	1:Black	0:non-hispanic	1: lisinopril	54.2	1.677	4.808	1.677	63	1.75	206.1
179	0: baseline	170.2	120.1	0:Female	0:White	0:non-hispanic	0: atenolol	44.6	1.557	4.448	1.535	67	2.28	124.7
179	1: month 6	172.7	135.0	0:Female	0:White	0:non-hispanic	0: atenolol	44.6	1.835	6.585	1.780	68	2.42	266.9
180	0: baseline	172.7	60.0	0:Female	1:Black	0:non-hispanic	1: lisinopril	54.9	1.480	5.383	1.490	68	1.71	207.5
181	0: baseline	176.3	86.4	0:Female	1:Black	0:non-hispanic	0: atenolol	64.6	1.447	5.020	1.420	69	2.03	149.4
182	0: baseline	152.4	64.7	0:Female	1:Black	0:non-hispanic	1: lisinopril	68.6	1.538	4.197	1.482	60	1.62	155.7
183	0: baseline	190.5	113.7	1:Male	1:Black	0:non-hispanic	0: atenolol	36.0	1.917	4.087	1.825	75	2.42	142.0
184	0: baseline	180.3	72.9	1:Male	1:Black	0:non-hispanic	1: lisinopril	64.2	1.422	4.248	1.452	71	1.92	123.5
185	0: baseline	177.8	76.5	1:Male	1:Black	0:non-hispanic	0: atenolol	45.8	1.538	4.617	1.528	70	1.94	152.5
186	0: baseline	160.0	61.0	0:Female	1:Black	0:non-hispanic	1: lisinopril	25.0	1.768	4.110	1.672	63	1.63	184.2
187	0: baseline	190.5	128.6	1:Male	0:White	0:non-hispanic	0: atenolol	58.8	1.505	5.493	1.490	75	2.55	146.0
188	0: baseline	180.3	80.2	1:Male	1:Black	0:non-hispanic	1: lisinopril	42.9	1.677	6.452	1.720	71	2.00	285.8
189	0: baseline	160.0	85.2	0:Female	1:Black	0:non-hispanic	0: atenolol	46.7	1.503	4.357	1.505	63	1.88	140.3
190	0: baseline	175.3	102.5	0:Female	1:Black	0:non-hispanic	1: lisinopril	63.3	1.473	4.453	1.440	69	2.18	119.4
191	0: baseline	190.5	75.8	1:Male	1:Black	0:non-hispanic	0: atenolol	60.9	1.710	4.398	1.742	75	2.03	163.4
192	0: baseline	172.7	67.9	1:Male	1:Black	0:non-hispanic	1: lisinopril	44.6	2.090	4.943	2.063	68	1.81	291.2
193	0: baseline	168.9	106.0	0:Female	1:Black	0:non-hispanic	1: lisinopril	65.2	1.865	4.680	1.777	67	2.15	183.7
194	0: baseline	175.3	60.0	1:Male	1:Black	0:non-hispanic	0: atenolol	37.8	1.592	4.873	1.623	69	1.73	198.8
195	0: baseline	176.5	67.9	0:Female	1:Black	0:non-hispanic	1: lisinopril	55.4	1.942	3.537	1.952	69	1.84	166.1
196	0: baseline	167.6	48.9	0:Female	0:White	0:non-hispanic	0: atenolol	65.3	1.800	4.723	1.722	66	1.54	246.5
197	0: baseline	175.3	68.6	1:Male	1:Black	0:non-hispanic	0: atenolol	35.6	1.750	5.175	1.578	69	1.83	216.3
198	0: baseline	180.3	115.4	1:Male	1:Black	0:non-hispanic	0: atenolol	50.2	1.818	3.820	1.742	71	2.34	123.6
199	0: baseline	170.2	59.3	1:Male	0:White	0:non-hispanic	1: lisinopril	34.3	1.538	5.288	1.528	67	1.69	215.0
200	0: baseline	182.9	77.0	1:Male	1:Black	0:non-hispanic	1: lisinopril	47.4	1.390	5.087	1.410	72	1.99	150.6
