# Supplementary material for: Relative Importance of Aortic Stiffness and Volume as Predictors of Treatment-Induced Improvement in Left Ventricular Mass Index in Dialysis
Source: PLoS One. 2015 Sep 10;10(9):e0135457. doi: 10.1371/journal.pone.0135457 (PMC4565709; doi:10.1371/journal.pone.0135457)
Supplement: S1 Data — (ZIP) [file pone.0135457.s001.zip › supplementary data/pwv.txt]

enrollment	vid	pwv	gender	race	hispanic	height	drug	age	tertile	lnpwv
1	0: baseline	5.178571	1:Male	1:Black	0:non-hispanic	69.0	1: lisinopril	56.2	1	1.644529
1	1: month 6	5.555555	1:Male	1:Black	0:non-hispanic	69.0	1: lisinopril	56.2		1.714798
1	2: month 12	6.590909	1:Male	1:Black	0:non-hispanic	69.0	1: lisinopril	56.2		1.885691
2	0: baseline	5	0:Female	1:Black	0:non-hispanic	63.0	0: atenolol	69.4	1	1.609438
2	1: month 6	5.675676	0:Female	1:Black	0:non-hispanic	63.0	0: atenolol	69.4		1.73619
2	2: month 12	6.458333	0:Female	1:Black	0:non-hispanic	63.0	0: atenolol	69.4		1.865371
3	0: baseline	7.924528	0:Female	1:Black	0:non-hispanic	66.0	0: atenolol	62.6	2	2.069963
3	1: month 6	4.21875	0:Female	1:Black	0:non-hispanic	66.0	0: atenolol	62.6		1.439539
3	2: month 12	5.689655	0:Female	1:Black	0:non-hispanic	66.0	0: atenolol	62.6		1.73865
4	0: baseline	5.0625	0:Female	1:Black	0:non-hispanic	61.0	1: lisinopril	56.9	1	1.62186
4	1: month 6	4.736842	0:Female	1:Black	0:non-hispanic	61.0	1: lisinopril	56.9		1.555371
4	2: month 12	5.10989	0:Female	1:Black	0:non-hispanic	61.0	1: lisinopril	56.9		1.631178
5	0: baseline	7.777778	0:Female	1:Black	0:non-hispanic	66.0	1: lisinopril	49.9	2	2.051271
6	0: baseline	5.5	1:Male	1:Black	0:non-hispanic	72.0	0: atenolol	37.0	1	1.704748
6	2: month 12	5.409836	1:Male	1:Black	0:non-hispanic	72.0	0: atenolol	37.0		1.688219
7	0: baseline	3.666667	1:Male	1:Black	0:non-hispanic	70.5	1: lisinopril	38.6	1	1.299283
7	1: month 6	3.639706	1:Male	1:Black	0:non-hispanic	70.5	1: lisinopril	38.6		1.291903
7	2: month 12	3.666667	1:Male	1:Black	0:non-hispanic	70.5	1: lisinopril	38.6		1.299283
8	0: baseline	6.818182	1:Male	1:Black	0:non-hispanic	72.5	0: atenolol	58.1	2	1.919593
9	0: baseline	4.615385	1:Male	1:Black	0:non-hispanic	75.0	1: lisinopril	47.1	1	1.529395
9	1: month 6	6.346154	1:Male	1:Black	0:non-hispanic	75.0	1: lisinopril	47.1		1.847849
9	2: month 12	5.333333	1:Male	1:Black	0:non-hispanic	75.0	1: lisinopril	47.1		1.673976
10	0: baseline	5.769231	1:Male	1:Black	0:non-hispanic	69.0	0: atenolol	53.7	1	1.752539
10	1: month 6	5.106383	1:Male	1:Black	0:non-hispanic	69.0	0: atenolol	53.7		1.630491
10	2: month 12	4.520547	1:Male	1:Black	0:non-hispanic	69.0	0: atenolol	53.7		1.508633
11	0: baseline	7.352941	0:Female	1:Black	0:non-hispanic	62.0	1: lisinopril	79.2	2	1.9951
12	0: baseline	4.879518	0:Female	1:Black	0:non-hispanic	62.5	0: atenolol	67.3	1	1.585046
12	1: month 6	4.925373	0:Female	1:Black	0:non-hispanic	62.5	0: atenolol	67.3		1.5944
12	2: month 12	9.166667	0:Female	1:Black	0:non-hispanic	62.5	0: atenolol	67.3		2.215574
13	0: baseline	4.393939	0:Female	1:Black	0:non-hispanic	67.0	1: lisinopril	29.2	1	1.480226
14	0: baseline	4.84375	0:Female	1:Black	0:non-hispanic	68.0	0: atenolol	27.9	1	1.577689
14	1: month 6	3.37884	0:Female	1:Black	0:non-hispanic	68.0	0: atenolol	27.9		1.217532
14	2: month 12	6.000001	0:Female	1:Black	0:non-hispanic	68.0	0: atenolol	27.9		1.79176
15	0: baseline	5.37037	0:Female	1:Black	0:non-hispanic	64.2	0: atenolol	44.1	1	1.680897
15	1: month 6	4.62766	0:Female	1:Black	0:non-hispanic	64.2	0: atenolol	44.1		1.532051
15	2: month 12	5.076923	0:Female	1:Black	0:non-hispanic	64.2	0: atenolol	44.1		1.624705
16	0: baseline	6.4	1:Male	1:Black	0:non-hispanic	67.0	1: lisinopril	43.5	2	1.856298
16	1: month 6	5.02463	1:Male	1:Black	0:non-hispanic	67.0	1: lisinopril	43.5		1.614352
16	2: month 12	7.826087	1:Male	1:Black	0:non-hispanic	67.0	1: lisinopril	43.5		2.057463
17	0: baseline	8.135593	1:Male	1:Black	0:non-hispanic	75.5	0: atenolol	71.4	3	2.096249
18	0: baseline	8.055555	0:Female	1:Black	0:non-hispanic	64.5	1: lisinopril	75.1	2	2.086362
19	0: baseline	5.333333	0:Female	1:Black	0:non-hispanic	63.0	1: lisinopril	40.8	1	1.673976
20	0: baseline	4.894737	1:Male	1:Black	0:non-hispanic	69.0	0: atenolol	54.6	1	1.588161
21	0: baseline	4.285714	1:Male	1:Black	0:non-hispanic	69.5	0: atenolol	65.2	1	1.455287
21	1: month 6	4.285714	1:Male	1:Black	0:non-hispanic	69.5	0: atenolol	65.2		1.455287
21	2: month 12	9.230769	1:Male	1:Black	0:non-hispanic	69.5	0: atenolol	65.2		2.222542
22	0: baseline	9.642858	0:Female	1:Black	0:non-hispanic	67.0	0: atenolol	78.5	3	2.266217
23	0: baseline	8.378378	1:Male	1:Black	0:non-hispanic	72.0	1: lisinopril	52.8	3	2.125654
23	1: month 6	4.380531	1:Male	1:Black	0:non-hispanic	72.0	1: lisinopril	52.8		1.47717
23	2: month 12	8.250001	1:Male	1:Black	0:non-hispanic	72.0	1: lisinopril	52.8		2.110213
24	0: baseline	6.153846	1:Male	1:Black	0:non-hispanic	69.9	1: lisinopril	53.8	2	1.817077
25	0: baseline	12.5	1:Male	1:Black	0:non-hispanic	66.3	0: atenolol	69.9	3	2.525729
25	1: month 6	6.038961	1:Male	1:Black	0:non-hispanic	66.3	0: atenolol	69.9		1.798232
26	0: baseline	8.108109	0:Female	1:Black	0:non-hispanic	66.5	1: lisinopril	53.7	2	2.092865
27	0: baseline	9.354838	0:Female	1:Black	0:non-hispanic	60.5	1: lisinopril	77.1	3	2.235894
28	0: baseline	7.5	1:Male	1:Black	0:non-hispanic	67.0	0: atenolol	46.5	2	2.014903
28	1: month 6	4.125	1:Male	1:Black	0:non-hispanic	67.0	0: atenolol	46.5		1.417066
28	2: month 12	5.75	1:Male	1:Black	0:non-hispanic	67.0	0: atenolol	46.5		1.7492
29	0: baseline	3.974359	1:Male	1:Black	0:non-hispanic	73.5	0: atenolol	48.3	1	1.379864
29	1: month 6	3.902439	1:Male	1:Black	0:non-hispanic	73.5	0: atenolol	48.3		1.361602
29	2: month 12	7.5	1:Male	1:Black	0:non-hispanic	73.5	0: atenolol	48.3		2.014903
30	0: baseline	5.471698	0:Female	1:Black	0:non-hispanic	67.0	1: lisinopril	64.8	1	1.699589
30	1: month 6	5.59322	0:Female	1:Black	0:non-hispanic	67.0	1: lisinopril	64.8		1.721555
30	2: month 12	6.31579	0:Female	1:Black	0:non-hispanic	67.0	1: lisinopril	64.8		1.843053
31	0: baseline	5.37037	0:Female	1:Black	0:non-hispanic	68.0	0: atenolol	42.9	1	1.680897
31	1: month 6	4.027778	0:Female	1:Black	0:non-hispanic	68.0	0: atenolol	42.9		1.393215
31	2: month 12	5.454545	0:Female	1:Black	0:non-hispanic	68.0	0: atenolol	42.9		1.696449
32	0: baseline	3.766234	0:Female	1:Black	0:non-hispanic	66.0	1: lisinopril	53.4	1	1.326075
32	1: month 6	6.666667	0:Female	1:Black	0:non-hispanic	66.0	1: lisinopril	53.4		1.89712
32	2: month 12	5.59322	0:Female	1:Black	0:non-hispanic	66.0	1: lisinopril	53.4		1.721555
33	0: baseline	5.406977	1:Male	1:Black	0:non-hispanic	67.0	1: lisinopril	45.3	1	1.68769
33	1: month 6	6.4	1:Male	1:Black	0:non-hispanic	67.0	1: lisinopril	45.3		1.856298
33	2: month 12	6.764706	1:Male	1:Black	0:non-hispanic	67.0	1: lisinopril	45.3		1.911719
34	0: baseline	6.369864	1:Male	1:Black	0:non-hispanic	67.6	0: atenolol	56.1	2	1.851578
34	1: month 6	5.274725	1:Male	1:Black	0:non-hispanic	67.6	0: atenolol	56.1		1.662927
35	0: baseline	3.522727	0:Female	1:Black	0:non-hispanic	69.0	0: atenolol	41.9	1	1.259236
35	1: month 6	4.173913	0:Female	1:Black	0:non-hispanic	69.0	0: atenolol	41.9		1.428854
36	0: baseline	4.558824	1:Male	1:Black	0:non-hispanic	70.5	1: lisinopril	45.4	1	1.517065
37	0: baseline	4.583333	1:Male	1:Black	0:non-hispanic	72.0	0: atenolol	50.0	1	1.522427
37	1: month 6	4.782609	1:Male	1:Black	0:non-hispanic	72.0	0: atenolol	50.0		1.564986
37	2: month 12	6.666667	1:Male	1:Black	0:non-hispanic	72.0	0: atenolol	50.0		1.89712
38	0: baseline	4.744898	1:Male	1:Black	0:non-hispanic	68.0	1: lisinopril	47.0	1	1.55707
38	1: month 6	5.862069	1:Male	1:Black	0:non-hispanic	68.0	1: lisinopril	47.0		1.768503
38	2: month 12	4.583333	1:Male	1:Black	0:non-hispanic	68.0	1: lisinopril	47.0		1.522427
39	0: baseline	3.974359	1:Male	1:Black	0:non-hispanic	65.0	0: atenolol	43.1	1	1.379864
39	1: month 6	4.791667	1:Male	1:Black	0:non-hispanic	65.0	0: atenolol	43.1		1.566878
40	0: baseline	4.583333	0:Female	1:Black	0:non-hispanic	60.5	1: lisinopril	28.5	1	1.522427
40	2: month 12	9.146343	0:Female	1:Black	0:non-hispanic	60.5	1: lisinopril	28.5		2.213354
41	0: baseline	6.111111	0:Female	1:Black	0:non-hispanic	60.5	0: atenolol	56.9	1	1.810109
41	1: month 6	9.230769	0:Female	1:Black	0:non-hispanic	60.5	0: atenolol	56.9		2.222542
41	2: month 12	8.571428	0:Female	1:Black	0:non-hispanic	60.5	0: atenolol	56.9		2.148434
42	0: baseline	10.33333	1:Male	1:Black	0:non-hispanic	68.0	1: lisinopril	93.4	3	2.335375
43	0: baseline	7.619048	1:Male	1:Black	0:non-hispanic	68.0	1: lisinopril	78.2	2	2.030651
43	1: month 6	6.111111	1:Male	1:Black	0:non-hispanic	68.0	1: lisinopril	78.2		1.810109
43	2: month 12	9.166667	1:Male	1:Black	0:non-hispanic	68.0	1: lisinopril	78.2		2.215574
44	0: baseline	8.372094	1:Male	1:Black	0:non-hispanic	69.5	0: atenolol	64.1	3	2.124904
44	1: month 6	8	1:Male	1:Black	0:non-hispanic	69.5	0: atenolol	64.1		2.079442
44	2: month 12	13.23529	1:Male	1:Black	0:non-hispanic	69.5	0: atenolol	64.1		2.582887
45	0: baseline	8	0:Female	1:Black	0:non-hispanic	61.0	1: lisinopril	50.9	2	2.079442
45	1: month 6	9.259259	0:Female	1:Black	0:non-hispanic	61.0	1: lisinopril	50.9		2.225624
45	2: month 12	11.66667	0:Female	1:Black	0:non-hispanic	61.0	1: lisinopril	50.9		2.456736
46	0: baseline	13.1579	1:Male	1:Black	0:non-hispanic	65.0	0: atenolol	50.6	3	2.577022
46	1: month 6	4.310345	1:Male	1:Black	0:non-hispanic	65.0	0: atenolol	50.6		1.461018
46	2: month 12	3.781512	1:Male	1:Black	0:non-hispanic	65.0	0: atenolol	50.6		1.330124
48	0: baseline	25.38461	1:Male	1:Black	0:non-hispanic	69.0	0: atenolol	38.0	3	3.234143
48	1: month 6	6.521739	1:Male	1:Black	0:non-hispanic	69.0	0: atenolol	38.0		1.875141
48	2: month 12	6	1:Male	1:Black	0:non-hispanic	69.0	0: atenolol	38.0		1.791759
49	0: baseline	7.499999	1:Male	1:Black	0:non-hispanic	76.0	0: atenolol	45.1	2	2.014903
49	2: month 12	13.2	1:Male	1:Black	0:non-hispanic	76.0	0: atenolol	45.1		2.580217
50	0: baseline	5.232558	1:Male	1:Black	0:non-hispanic	70.0	0: atenolol	62.1	1	1.6549
50	1: month 6	7.5	1:Male	1:Black	0:non-hispanic	70.0	0: atenolol	62.1		2.014903
50	2: month 12	4.285714	1:Male	1:Black	0:non-hispanic	70.0	0: atenolol	62.1		1.455287
51	0: baseline	9.183674	1:Male	0:White	0:non-hispanic	72.0	1: lisinopril	57.8	3	2.217427
51	1: month 6	14.51613	1:Male	0:White	0:non-hispanic	72.0	1: lisinopril	57.8		2.67526
51	2: month 12	15.55556	1:Male	0:White	0:non-hispanic	72.0	1: lisinopril	57.8		2.744418
52	0: baseline	9.000001	1:Male	1:Black	0:non-hispanic	71.0	1: lisinopril	58.4	3	2.197225
52	1: month 6	6.818182	1:Male	1:Black	0:non-hispanic	71.0	1: lisinopril	58.4		1.919593
52	2: month 12	7.222222	1:Male	1:Black	0:non-hispanic	71.0	1: lisinopril	58.4		1.977163
54	0: baseline	10.5	0:Female	1:Black	0:non-hispanic	65.0	0: atenolol	66.3	3	2.351375
54	1: month 6	11.66667	0:Female	1:Black	0:non-hispanic	65.0	0: atenolol	66.3		2.456736
54	2: month 12	12.5	0:Female	1:Black	0:non-hispanic	65.0	0: atenolol	66.3		2.525729
55	0: baseline	8.400002	0:Female	1:Black	0:non-hispanic	64.0	1: lisinopril	53.9	3	2.128232
55	1: month 6	10.83333	0:Female	1:Black	0:non-hispanic	64.0	1: lisinopril	53.9		2.382628
55	2: month 12	6.393443	0:Female	1:Black	0:non-hispanic	64.0	1: lisinopril	53.9		1.855273
56	0: baseline	9.545455	1:Male	0:White	0:non-hispanic	65.0	0: atenolol	55.2	3	2.256065
57	0: baseline	5.6	1:Male	1:Black	0:non-hispanic	74.0	1: lisinopril	53.6	1	1.722767
57	2: month 12	5.25974	1:Male	1:Black	0:non-hispanic	74.0	1: lisinopril	53.6		1.660082
58	0: baseline	7.924528	1:Male	0:White	0:non-hispanic	70.0	0: atenolol	30.9	2	2.069963
59	0: baseline	12.72727	0:Female	1:Black	0:non-hispanic	64.5	1: lisinopril	49.5	3	2.543747
59	1: month 6	9.333333	0:Female	1:Black	0:non-hispanic	64.5	1: lisinopril	49.5		2.233592
59	2: month 12	7.5	0:Female	1:Black	0:non-hispanic	64.5	1: lisinopril	49.5		2.014903
60	0: baseline	7.758621	1:Male	1:Black	0:non-hispanic	72.0	0: atenolol	60.8	2	2.048805
60	1: month 6	9.090909	1:Male	1:Black	0:non-hispanic	72.0	0: atenolol	60.8		2.207275
60	2: month 12	8.787879	1:Male	1:Black	0:non-hispanic	72.0	0: atenolol	60.8		2.173373
61	1: month 6	9.583333	0:Female	1:Black	0:non-hispanic	68.0	0: atenolol	58.3		2.260026
61	2: month 12	11.80328	0:Female	1:Black	0:non-hispanic	68.0	0: atenolol	58.3		2.468378
62	1: month 6	4.772727	1:Male	1:Black	0:non-hispanic	71.0	1: lisinopril	41.4		1.562918
63	0: baseline	11.70732	1:Male	1:Black	0:non-hispanic	70.0	0: atenolol	54.7	3	2.460214
63	1: month 6	10.33333	1:Male	1:Black	0:non-hispanic	70.0	0: atenolol	54.7		2.335375
64	0: baseline	6.545455	0:Female	1:Black	0:non-hispanic	67.0	1: lisinopril	47.0	2	1.878771
64	1: month 6	6	0:Female	1:Black	0:non-hispanic	67.0	1: lisinopril	47.0		1.791759
65	0: baseline	6.999999	1:Male	1:Black	0:non-hispanic	70.0	1: lisinopril	41.7	2	1.94591
65	1: month 6	4	1:Male	1:Black	0:non-hispanic	70.0	1: lisinopril	41.7		1.386294
65	2: month 12	6.44628	1:Male	1:Black	0:non-hispanic	70.0	1: lisinopril	41.7		1.863503
66	0: baseline	6.792454	1:Male	1:Black	0:non-hispanic	70.0	0: atenolol	48.9	2	1.915812
66	1: month 6	5.373134	1:Male	1:Black	0:non-hispanic	70.0	0: atenolol	48.9		1.681411
66	2: month 12	5.106382	1:Male	1:Black	0:non-hispanic	70.0	0: atenolol	48.9		1.630491
67	0: baseline	9.117647	1:Male	1:Black	0:non-hispanic	74.0	0: atenolol	54.2	3	2.210212
67	1: month 6	11.07143	1:Male	1:Black	0:non-hispanic	74.0	0: atenolol	54.2		2.404368
67	2: month 12	9.000001	1:Male	1:Black	0:non-hispanic	74.0	0: atenolol	54.2		2.197225
68	0: baseline	6.12676	1:Male	0:White	0:non-hispanic	68.0	1: lisinopril	49.9	1	1.812666
68	1: month 6	6.999999	1:Male	0:White	0:non-hispanic	68.0	1: lisinopril	49.9		1.94591
68	2: month 12	5.833333	1:Male	0:White	0:non-hispanic	68.0	1: lisinopril	49.9		1.763589
69	0: baseline	5.833333	1:Male	1:Black	0:non-hispanic	72.0	0: atenolol	50.8	1	1.763589
69	1: month 6	7.431193	1:Male	1:Black	0:non-hispanic	72.0	0: atenolol	50.8		2.005686
69	2: month 12	7.499999	1:Male	1:Black	0:non-hispanic	72.0	0: atenolol	50.8		2.014903
70	0: baseline	7.222222	1:Male	1:Black	0:non-hispanic	70.0	1: lisinopril	61.0	2	1.977163
70	1: month 6	7.959184	1:Male	1:Black	0:non-hispanic	70.0	1: lisinopril	61.0		2.074327
70	2: month 12	11.81818	1:Male	1:Black	0:non-hispanic	70.0	1: lisinopril	61.0		2.469639
71	0: baseline	4.5	1:Male	0:White	0:non-hispanic	66.0	0: atenolol	51.6	1	1.504077
71	1: month 6	6.48	1:Male	0:White	0:non-hispanic	66.0	0: atenolol	51.6		1.868721
71	2: month 12	6.09375	1:Male	0:White	0:non-hispanic	66.0	0: atenolol	51.6		1.807264
72	1: month 6	6.465518	1:Male	0:White	0:non-hispanic	70.0	1: lisinopril	62.4		1.866483
73	0: baseline	5.686275	1:Male	1:Black	0:non-hispanic	73.0	0: atenolol	33.8	1	1.738055
73	1: month 6	5.562913	1:Male	1:Black	0:non-hispanic	73.0	0: atenolol	33.8		1.716122
74	0: baseline	9.166667	0:Female	1:Black	0:non-hispanic	62.0	1: lisinopril	66.5	3	2.215574
74	2: month 12	8.04878	0:Female	1:Black	0:non-hispanic	62.0	1: lisinopril	66.5		2.085521
75	0: baseline	4.90566	1:Male	1:Black	0:non-hispanic	71.0	1: lisinopril	57.7	1	1.59039
75	1: month 6	5.342466	1:Male	1:Black	0:non-hispanic	71.0	1: lisinopril	57.7		1.675687
76	0: baseline	13.52941	0:Female	1:Black	0:non-hispanic	59.0	0: atenolol	40.4	3	2.604866
76	1: month 6	11.5	0:Female	1:Black	0:non-hispanic	59.0	0: atenolol	40.4		2.442347
77	0: baseline	9.767443	1:Male	1:Black	0:non-hispanic	73.0	0: atenolol	47.4	3	2.279055
78	1: month 6	5.952381	1:Male	1:Black	0:non-hispanic	67.0	0: atenolol	58.5		1.783791
78	2: month 12	8.666667	1:Male	1:Black	0:non-hispanic	67.0	0: atenolol	58.5		2.159484
79	0: baseline	7.363637	1:Male	1:Black	0:non-hispanic	71.0	1: lisinopril	58.8	2	1.996554
80	0: baseline	8.292683	1:Male	1:Black	0:non-hispanic	78.0	1: lisinopril	62.9	3	2.115374
81	0: baseline	5.172414	1:Male	1:Black	0:non-hispanic	69.0	0: atenolol	43.7	1	1.64334
82	0: baseline	9.157894	1:Male	1:Black	0:non-hispanic	73.0	1: lisinopril	49.6	3	2.214616
82	1: month 6	18.125	1:Male	1:Black	0:non-hispanic	73.0	1: lisinopril	49.6		2.897292
82	2: month 12	10.35714	1:Male	1:Black	0:non-hispanic	73.0	1: lisinopril	49.6		2.337676
83	0: baseline	8.064515	1:Male	1:Black	0:non-hispanic	71.0	1: lisinopril	51.2	2	2.087474
83	1: month 6	8.333333	1:Male	1:Black	0:non-hispanic	71.0	1: lisinopril	51.2		2.120264
84	0: baseline	9.767443	1:Male	0:White	0:non-hispanic	68.0	0: atenolol	42.3	3	2.279055
85	0: baseline	5.208333	0:Female	1:Black	0:non-hispanic	64.0	0: atenolol	42.8	1	1.65026
86	0: baseline	10.71428	1:Male	1:Black	0:non-hispanic	67.0	0: atenolol	44.9	3	2.371578
86	1: month 6	9.036145	1:Male	1:Black	0:non-hispanic	67.0	0: atenolol	44.9		2.201233
86	2: month 12	9.86842	1:Male	1:Black	0:non-hispanic	67.0	0: atenolol	44.9		2.28934
87	0: baseline	7.352942	1:Male	1:Black	0:non-hispanic	67.0	1: lisinopril	47.6	2	1.9951
87	1: month 6	7.894737	1:Male	1:Black	0:non-hispanic	67.0	1: lisinopril	47.6		2.066196
87	2: month 12	5.725191	1:Male	1:Black	0:non-hispanic	67.0	1: lisinopril	47.6		1.744876
88	0: baseline	11.12903	0:Female	1:Black	0:non-hispanic	61.0	1: lisinopril	56.6	3	2.409557
88	1: month 6	13.8	0:Female	1:Black	0:non-hispanic	61.0	1: lisinopril	56.6		2.624669
88	2: month 12	20.29411	0:Female	1:Black	0:non-hispanic	61.0	1: lisinopril	56.6		3.010331
89	1: month 6	8.152174	0:Female	1:Black	0:non-hispanic	66.0	1: lisinopril	51.7		2.098285
89	2: month 12	7.281553	0:Female	1:Black	0:non-hispanic	66.0	1: lisinopril	51.7		1.985344
90	1: month 6	5.79832	0:Female	1:Black	0:non-hispanic	62.0	0: atenolol	70.3		1.757568
90	2: month 12	8.414634	0:Female	1:Black	0:non-hispanic	62.0	0: atenolol	70.3		2.129972
91	0: baseline	5.952381	1:Male	1:Black	0:non-hispanic	66.0	0: atenolol	29.4	1	1.783791
91	1: month 6	6	1:Male	1:Black	0:non-hispanic	66.0	0: atenolol	29.4		1.791759
91	2: month 12	6.153846	1:Male	1:Black	0:non-hispanic	66.0	0: atenolol	29.4		1.817077
92	1: month 6	5.294118	1:Male	0:White	0:non-hispanic	66.0	1: lisinopril	26.2		1.666596
92	2: month 12	5.373135	1:Male	0:White	0:non-hispanic	66.0	1: lisinopril	26.2		1.681412
93	0: baseline	11.25	1:Male	1:Black	0:non-hispanic	70.0	1: lisinopril	47.4	3	2.420368
93	1: month 6	9.473683	1:Male	1:Black	0:non-hispanic	70.0	1: lisinopril	47.4		2.248518
94	0: baseline	6.09375	1:Male	0:White	0:non-hispanic	64.9	0: atenolol	39.2	1	1.807264
94	1: month 6	9.473683	1:Male	0:White	0:non-hispanic	64.9	0: atenolol	39.2		2.248518
94	2: month 12	7.42268	1:Male	0:White	0:non-hispanic	64.9	0: atenolol	39.2		2.00454
95	0: baseline	8.928572	1:Male	1:Black	0:non-hispanic	66.0	0: atenolol	44.4	3	2.189256
95	1: month 6	13.88889	1:Male	1:Black	0:non-hispanic	66.0	0: atenolol	44.4		2.631089
96	0: baseline	6.388889	0:Female	1:Black	0:non-hispanic	65.0	1: lisinopril	50.1	2	1.85456
96	1: month 6	6.160715	0:Female	1:Black	0:non-hispanic	65.0	1: lisinopril	50.1		1.818193
97	1: month 6	6.25	0:Female	1:Black	0:non-hispanic	70.0	1: lisinopril	57.8		1.832582
98	0: baseline	5.564516	1:Male	0:White	0:non-hispanic	65.0	0: atenolol	32.3	1	1.71641
98	1: month 6	7.419355	1:Male	0:White	0:non-hispanic	65.0	0: atenolol	32.3		2.004092
98	2: month 12	7.263158	1:Male	0:White	0:non-hispanic	65.0	0: atenolol	32.3		1.982815
99	0: baseline	7.666667	1:Male	0:White	0:non-hispanic	66.0	0: atenolol	62.7	2	2.036882
99	1: month 6	9.452054	1:Male	0:White	0:non-hispanic	66.0	0: atenolol	62.7		2.246232
99	2: month 12	7.931035	1:Male	0:White	0:non-hispanic	66.0	0: atenolol	62.7		2.070783
100	0: baseline	7.058824	0:Female	1:Black	0:non-hispanic	63.0	1: lisinopril	19.5	2	1.954278
100	1: month 6	6.923077	0:Female	1:Black	0:non-hispanic	63.0	1: lisinopril	19.5		1.93486
101	2: month 12	5.496183	1:Male	1:Black	0:non-hispanic	63.0	0: atenolol	42.9		1.704054
102	0: baseline	7.500001	1:Male	1:Black	0:non-hispanic	68.5	0: atenolol	50.1	2	2.014903
102	1: month 6	8.019803	1:Male	1:Black	0:non-hispanic	68.5	0: atenolol	50.1		2.081914
102	2: month 12	6.136364	1:Male	1:Black	0:non-hispanic	68.5	0: atenolol	50.1		1.814232
103	0: baseline	16.07143	1:Male	0:White	0:non-hispanic	68.0	1: lisinopril	59.4	3	2.777043
103	1: month 6	15.51724	1:Male	0:White	0:non-hispanic	68.0	1: lisinopril	59.4		2.741952
103	2: month 12	15.51724	1:Male	0:White	0:non-hispanic	68.0	1: lisinopril	59.4		2.741952
104	0: baseline	7.799999	0:Female	1:Black	0:non-hispanic	68.0	1: lisinopril	49.5	2	2.054124
104	1: month 6	8.297872	0:Female	1:Black	0:non-hispanic	68.0	1: lisinopril	49.5		2.115999
104	2: month 12	9.113923	0:Female	1:Black	0:non-hispanic	68.0	1: lisinopril	49.5		2.209803
105	0: baseline	7.105263	1:Male	1:Black	0:non-hispanic	70.0	0: atenolol	56.2	2	1.960836
105	1: month 6	6.806723	1:Male	1:Black	0:non-hispanic	70.0	0: atenolol	56.2		1.917911
105	2: month 12	7.641509	1:Male	1:Black	0:non-hispanic	70.0	0: atenolol	56.2		2.033595
106	0: baseline	5.373134	0:Female	1:Black	0:non-hispanic	67.0	1: lisinopril	56.7	1	1.681411
107	1: month 6	10.41667	1:Male	1:Black	0:non-hispanic	64.0	0: atenolol	71.1		2.343407
107	2: month 12	8.620689	1:Male	1:Black	0:non-hispanic	64.0	0: atenolol	71.1		2.154165
108	0: baseline	6	1:Male	1:Black	0:non-hispanic	68.0	1: lisinopril	39.8	1	1.791759
109	0: baseline	7.009346	0:Female	1:Black	0:non-hispanic	72.0	0: atenolol	36.2	2	1.947245
110	0: baseline	4.62963	1:Male	1:Black	0:non-hispanic	69.0	0: atenolol	63.9	1	1.532477
110	1: month 6	7.575758	1:Male	1:Black	0:non-hispanic	69.0	0: atenolol	63.9		2.024953
111	0: baseline	11.14286	1:Male	1:Black	0:non-hispanic	72.5	1: lisinopril	49.9	3	2.410799
111	1: month 6	9.873417	1:Male	1:Black	0:non-hispanic	72.5	1: lisinopril	49.9		2.289846
112	0: baseline	8.571428	0:Female	1:Black	0:non-hispanic	63.0	1: lisinopril	77.2	3	2.148434
112	2: month 12	10.37037	0:Female	1:Black	0:non-hispanic	63.0	1: lisinopril	77.2		2.338953
113	0: baseline	11.73913	1:Male	1:Black	0:non-hispanic	66.0	0: atenolol	67.9	3	2.462928
113	1: month 6	18.40909	1:Male	1:Black	0:non-hispanic	66.0	0: atenolol	67.9		2.912845
114	0: baseline	6.666667	0:Female	1:Black	0:non-hispanic	62.0	1: lisinopril	40.8	2	1.89712
114	1: month 6	7.128714	0:Female	1:Black	0:non-hispanic	62.0	1: lisinopril	40.8		1.964131
115	0: baseline	5.714286	1:Male	0:White	0:non-hispanic	69.0	1: lisinopril	65.6	1	1.742969
116	0: baseline	7.565217	1:Male	1:Black	0:non-hispanic	72.0	0: atenolol	43.8	2	2.023561
116	1: month 6	6.94215	1:Male	1:Black	0:non-hispanic	72.0	0: atenolol	43.8		1.937611
117	0: baseline	7.741935	0:Female	1:Black	0:non-hispanic	64.0	1: lisinopril	49.6	2	2.046652
117	1: month 6	6.371682	0:Female	1:Black	0:non-hispanic	64.0	1: lisinopril	49.6		1.851863
117	2: month 12	10.74074	0:Female	1:Black	0:non-hispanic	64.0	1: lisinopril	49.6		2.374044
118	0: baseline	9.310345	1:Male	0:White	0:non-hispanic	72.0	0: atenolol	62.7	3	2.231126
118	2: month 12	11.5	1:Male	0:White	0:non-hispanic	72.0	0: atenolol	62.7		2.442347
119	0: baseline	7.894737	1:Male	0:White	0:non-hispanic	65.0	1: lisinopril	55.1	2	2.066196
119	1: month 6	7.659574	1:Male	0:White	0:non-hispanic	65.0	1: lisinopril	55.1		2.035956
120	0: baseline	7.441861	1:Male	1:Black	0:non-hispanic	73.0	0: atenolol	58.0	2	2.007121
120	1: month 6	6.428571	1:Male	1:Black	0:non-hispanic	73.0	0: atenolol	58.0		1.860752
120	2: month 12	8.205129	1:Male	1:Black	0:non-hispanic	73.0	0: atenolol	58.0		2.104759
121	0: baseline	5.027027	1:Male	1:Black	0:non-hispanic	71.0	0: atenolol	47.7	1	1.614829
121	1: month 6	8.035714	1:Male	1:Black	0:non-hispanic	71.0	0: atenolol	47.7		2.083896
121	2: month 12	33	1:Male	1:Black	0:non-hispanic	71.0	0: atenolol	47.7		3.496508
122	1: month 6	5.208333	1:Male	1:Black	0:non-hispanic	72.0	1: lisinopril	80.4		1.65026
123	0: baseline	5.847457	0:Female	1:Black	0:non-hispanic	66.0	0: atenolol	50.5	1	1.766007
123	1: month 6	7.187501	0:Female	1:Black	0:non-hispanic	66.0	0: atenolol	50.5		1.972344
123	2: month 12	4.035088	0:Female	1:Black	0:non-hispanic	66.0	0: atenolol	50.5		1.395028
124	0: baseline	6.141733	1:Male	1:Black	0:non-hispanic	73.0	1: lisinopril	56.8	1	1.815107
124	1: month 6	10.71428	1:Male	1:Black	0:non-hispanic	73.0	1: lisinopril	56.8		2.371578
124	2: month 12	16.31579	1:Male	1:Black	0:non-hispanic	73.0	1: lisinopril	56.8		2.792133
125	0: baseline	7.42268	0:Female	0:White	0:non-hispanic	70.0	1: lisinopril	48.6	2	2.00454
126	0: baseline	7.222223	1:Male	1:Black	0:non-hispanic	69.0	1: lisinopril	45.6	2	1.977163
126	1: month 6	7.741935	1:Male	1:Black	0:non-hispanic	69.0	1: lisinopril	45.6		2.046652
126	2: month 12	5	1:Male	1:Black	0:non-hispanic	69.0	1: lisinopril	45.6		1.609438
127	0: baseline	7.113401	0:Female	1:Black	0:non-hispanic	64.0	0: atenolol	42.4	2	1.961981
127	1: month 6	6.699028	0:Female	1:Black	0:non-hispanic	64.0	0: atenolol	42.4		1.901963
127	2: month 12	10.34483	0:Female	1:Black	0:non-hispanic	64.0	0: atenolol	42.4		2.336487
128	0: baseline	11.03448	1:Male	1:Black	0:non-hispanic	71.0	0: atenolol	57.5	3	2.401025
129	0: baseline	7.575758	0:Female	1:Black	0:non-hispanic	63.0	0: atenolol	72.8	2	2.024953
129	2: month 12	7.045455	0:Female	1:Black	0:non-hispanic	63.0	0: atenolol	72.8		1.952383
130	0: baseline	9.473683	0:Female	1:Black	0:non-hispanic	63.0	1: lisinopril	34.4	3	2.248518
130	1: month 6	-41.42857	0:Female	1:Black	0:non-hispanic	63.0	1: lisinopril	34.4
130	2: month 12	6.170213	0:Female	1:Black	0:non-hispanic	63.0	1: lisinopril	34.4		1.819733
131	0: baseline	7.058824	1:Male	1:Black	0:non-hispanic	69.0	0: atenolol	45.5	2	1.954278
132	0: baseline	7.35849	1:Male	1:Black	0:non-hispanic	67.0	1: lisinopril	55.1	2	1.995855
133	0: baseline	6.328125	1:Male	1:Black	1:hispanic	52.0	0: atenolol	49.8	2	1.845004
134	0: baseline	10.54054	1:Male	1:Black	0:non-hispanic	69.0	1: lisinopril	61.1	3	2.355229
134	1: month 6	32.22222	1:Male	1:Black	0:non-hispanic	69.0	1: lisinopril	61.1		3.472656
134	2: month 12	15.2381	1:Male	1:Black	0:non-hispanic	69.0	1: lisinopril	61.1		2.723799
135	0: baseline	10	1:Male	1:Black	0:non-hispanic	67.0	1: lisinopril	55.9	3	2.302585
136	0: baseline	13.33333	1:Male	1:Black	0:non-hispanic	68.0	0: atenolol	65.7	3	2.590267
136	1: month 6	-21.53846	1:Male	1:Black	0:non-hispanic	68.0	0: atenolol	65.7
137	0: baseline	6.976744	1:Male	1:Black	0:non-hispanic	76.0	0: atenolol	29.6	2	1.942582
137	1: month 6	5.568862	1:Male	1:Black	0:non-hispanic	76.0	0: atenolol	29.6		1.717191
137	2: month 12	5.833333	1:Male	1:Black	0:non-hispanic	76.0	0: atenolol	29.6		1.763589
138	0: baseline	10	1:Male	1:Black	0:non-hispanic	67.8	1: lisinopril	57.0	3	2.302585
138	1: month 6	20.76923	1:Male	1:Black	0:non-hispanic	67.8	1: lisinopril	57.0		3.033473
139	0: baseline	8.965517	1:Male	1:Black	0:non-hispanic	76.0	0: atenolol	67.0	3	2.193386
139	1: month 6	22.14286	1:Male	1:Black	0:non-hispanic	76.0	0: atenolol	67.0		3.097515
139	2: month 12	8.444445	1:Male	1:Black	0:non-hispanic	76.0	0: atenolol	67.0		2.133509
140	0: baseline	12.32877	1:Male	1:Black	0:non-hispanic	71.0	1: lisinopril	43.2	3	2.511935
141	0: baseline	6.990291	1:Male	1:Black	0:non-hispanic	68.5	0: atenolol	47.4	2	1.944522
141	1: month 6	3.571429	1:Male	1:Black	0:non-hispanic	68.5	0: atenolol	47.4		1.272966
141	2: month 12	4.102564	1:Male	1:Black	0:non-hispanic	68.5	0: atenolol	47.4		1.411612
142	0: baseline	5.496183	1:Male	1:Black	0:non-hispanic	73.0	1: lisinopril	48.5	1	1.704054
142	1: month 6	6.940298	1:Male	1:Black	0:non-hispanic	73.0	1: lisinopril	48.5		1.937345
142	2: month 12	4.714286	1:Male	1:Black	0:non-hispanic	73.0	1: lisinopril	48.5		1.550597
143	0: baseline	11.5	0:Female	1:Black	0:non-hispanic	59.0	0: atenolol	62.9	3	2.442347
144	0: baseline	7.741935	1:Male	1:Black	0:non-hispanic	67.0	1: lisinopril	26.0	2	2.046652
144	2: month 12	4.925373	1:Male	1:Black	0:non-hispanic	67.0	1: lisinopril	26.0		1.5944
145	0: baseline	7	1:Male	0:White	0:non-hispanic	72.0	1: lisinopril	67.3	2	1.94591
145	1: month 6	7.87234	1:Male	0:White	0:non-hispanic	72.0	1: lisinopril	67.3		2.063355
145	2: month 12	5.172414	1:Male	0:White	0:non-hispanic	72.0	1: lisinopril	67.3		1.64334
146	0: baseline	8.25	1:Male	0:White	0:non-hispanic	70.0	0: atenolol	27.6	3	2.110213
146	1: month 6	4.647887	1:Male	0:White	0:non-hispanic	70.0	0: atenolol	27.6		1.536413
146	2: month 12	2.773109	1:Male	0:White	0:non-hispanic	70.0	0: atenolol	27.6		1.019969
147	1: month 6	7.631579	1:Male	1:Black	0:non-hispanic	72.0	0: atenolol	63.2		2.032295
147	2: month 12	3.589744	1:Male	1:Black	0:non-hispanic	72.0	0: atenolol	63.2		1.278081
148	0: baseline	4.583333	1:Male	1:Black	0:non-hispanic	65.0	1: lisinopril	31.8	1	1.522427
149	0: baseline	7.64151	1:Male	1:Black	0:non-hispanic	68.0	0: atenolol	55.1	2	2.033595
149	1: month 6	7.567567	1:Male	1:Black	0:non-hispanic	68.0	0: atenolol	55.1		2.023872
149	2: month 12	7.297297	1:Male	1:Black	0:non-hispanic	68.0	0: atenolol	55.1		1.987504
150	0: baseline	11.73913	1:Male	1:Black	0:non-hispanic	73.0	1: lisinopril	83.0	3	2.462928
150	1: month 6	7.894737	1:Male	1:Black	0:non-hispanic	73.0	1: lisinopril	83.0		2.066196
150	2: month 12	14.58333	1:Male	1:Black	0:non-hispanic	73.0	1: lisinopril	83.0		2.679879
151	0: baseline	12.85714	1:Male	1:Black	0:non-hispanic	66.0	1: lisinopril	47.4	3	2.5539
152	0: baseline	11.71875	1:Male	1:Black	0:non-hispanic	70.0	0: atenolol	62.3	3	2.46119
152	1: month 6	5.333333	1:Male	1:Black	0:non-hispanic	70.0	0: atenolol	62.3		1.673976
152	2: month 12	14.73684	1:Male	1:Black	0:non-hispanic	70.0	0: atenolol	62.3		2.690351
153	0: baseline	15.5	1:Male	0:White	0:non-hispanic	69.0	0: atenolol	54.7	3	2.74084
153	1: month 6	6.666667	1:Male	0:White	0:non-hispanic	69.0	0: atenolol	54.7		1.89712
154	0: baseline	65	0:Female	0:White	0:non-hispanic	62.0	1: lisinopril	71.5	3	4.174387
155	2: month 12	2.88	1:Male	0:White	0:non-hispanic	73.0	1: lisinopril	48.2		1.05779
156	0: baseline	10	1:Male	1:Black	0:non-hispanic	66.0	0: atenolol	43.2	3	2.302585
156	1: month 6	5.507246	1:Male	1:Black	0:non-hispanic	66.0	0: atenolol	43.2		1.706065
156	2: month 12	5.294117	1:Male	1:Black	0:non-hispanic	66.0	0: atenolol	43.2		1.666596
157	0: baseline	2.318841	1:Male	1:Black	0:non-hispanic	73.0	1: lisinopril	51.7	1	.8410673
158	0: baseline	4.637681	1:Male	1:Black	0:non-hispanic	66.7	0: atenolol	48.0	1	1.534214
158	1: month 6	3.809524	1:Male	1:Black	0:non-hispanic	66.7	0: atenolol	48.0		1.337504
159	0: baseline	6.530612	1:Male	1:Black	0:non-hispanic	67.0	1: lisinopril	60.2	2	1.876501
159	1: month 6	7.045455	1:Male	1:Black	0:non-hispanic	67.0	1: lisinopril	60.2		1.952383
160	0: baseline	6.415094	1:Male	1:Black	0:non-hispanic	70.0	0: atenolol	54.1	2	1.858654
161	0: baseline	6.666667	0:Female	1:Black	0:non-hispanic	62.0	1: lisinopril	31.1	2	1.89712
161	1: month 6	3.802817	0:Female	1:Black	0:non-hispanic	62.0	1: lisinopril	31.1		1.335742
162	0: baseline	3.71134	1:Male	1:Black	0:non-hispanic	74.0	0: atenolol	50.9	1	1.311393
163	0: baseline	7.560976	1:Male	1:Black	0:non-hispanic	66.0	0: atenolol	52.9	2	2.023
163	1: month 6	4.83871	1:Male	1:Black	0:non-hispanic	66.0	0: atenolol	52.9		1.576648
164	0: baseline	7.560976	0:Female	1:Black	0:non-hispanic	66.0	1: lisinopril	47.6	2	2.023
164	1: month 6	6.744186	0:Female	1:Black	0:non-hispanic	66.0	1: lisinopril	47.6		1.908681
165	0: baseline	9.642858	0:Female	1:Black	0:non-hispanic	65.0	0: atenolol	49.2	3	2.266217
165	1: month 6	6.458333	0:Female	1:Black	0:non-hispanic	65.0	0: atenolol	49.2		1.865371
166	0: baseline	5.961538	1:Male	1:Black	0:non-hispanic	69.5	1: lisinopril	64.7	1	1.785329
167	0: baseline	28	0:Female	1:Black	0:non-hispanic	68.0	0: atenolol	62.9	3	3.332205
167	1: month 6	6.170213	0:Female	1:Black	0:non-hispanic	68.0	0: atenolol	62.9		1.819733
168	0: baseline	5.37037	0:Female	1:Black	0:non-hispanic	66.0	1: lisinopril	28.0	1	1.680897
168	1: month 6	5.531915	0:Female	1:Black	0:non-hispanic	66.0	1: lisinopril	28.0		1.710534
169	0: baseline	5.818182	1:Male	1:Black	0:non-hispanic	69.6	0: atenolol	58.4	1	1.760988
169	1: month 6	6.4	1:Male	1:Black	0:non-hispanic	69.6	0: atenolol	58.4		1.856298
171	0: baseline	5.625	0:Female	1:Black	0:non-hispanic	65.0	1: lisinopril	51.8	1	1.727221
171	1: month 6	8.421053	0:Female	1:Black	0:non-hispanic	65.0	1: lisinopril	51.8		2.130735
172	0: baseline	6.304348	1:Male	1:Black	0:non-hispanic	66.0	1: lisinopril	60.8	2	1.84124
172	1: month 6	5.178571	1:Male	1:Black	0:non-hispanic	66.0	1: lisinopril	60.8		1.644529
173	0: baseline	5.454545	0:Female	0:White	0:non-hispanic	70.0	0: atenolol	46.2	1	1.696449
173	1: month 6	3.604651	0:Female	0:White	0:non-hispanic	70.0	0: atenolol	46.2		1.282225
174	0: baseline	12.17391	1:Male	1:Black	0:non-hispanic	70.0	0: atenolol	63.4	3	2.499295
174	1: month 6	9.444445	1:Male	1:Black	0:non-hispanic	70.0	0: atenolol	63.4		2.245427
175	0: baseline	15	1:Male	0:White	0:non-hispanic	68.0	1: lisinopril	70.9	3	2.70805
175	1: month 6	8.461538	1:Male	0:White	0:non-hispanic	68.0	1: lisinopril	70.9		2.135531
176	0: baseline	19.28572	0:Female	1:Black	0:non-hispanic	67.0	1: lisinopril	60.2	3	2.959365
177	0: baseline	11.93548	0:Female	1:Black	0:non-hispanic	62.0	0: atenolol	79.9	3	2.479516
177	1: month 6	7.4	0:Female	1:Black	0:non-hispanic	62.0	0: atenolol	79.9		2.00148
178	0: baseline	8.571428	0:Female	1:Black	0:non-hispanic	65.5	1: lisinopril	54.2	3	2.148434
179	0: baseline	10	0:Female	0:White	0:non-hispanic	67.0	0: atenolol	44.6	3	2.302585
179	1: month 6	6.976744	0:Female	0:White	0:non-hispanic	67.0	0: atenolol	44.6		1.942582
180	0: baseline	4.776119	0:Female	1:Black	0:non-hispanic	68.0	1: lisinopril	54.9	1	1.563628
181	0: baseline	46.66667	0:Female	1:Black	0:non-hispanic	69.0	0: atenolol	64.6	3	3.84303
183	0: baseline	6.181818	1:Male	1:Black	0:non-hispanic	75.0	0: atenolol	36.0	2	1.821612
184	0: baseline	6.363636	1:Male	1:Black	0:non-hispanic	71.0	1: lisinopril	64.2	2	1.8506
185	0: baseline	7.894737	1:Male	1:Black	0:non-hispanic	68.0	0: atenolol	45.8	2	2.066196
186	0: baseline	2.954545	0:Female	1:Black	0:non-hispanic	63.0	1: lisinopril	25.0	1	1.083345
187	0: baseline	8	1:Male	0:White	0:non-hispanic	75.0	0: atenolol	58.8	2	2.079442
188	0: baseline	6.226415	1:Male	1:Black	0:non-hispanic	72.0	1: lisinopril	42.9	2	1.828801
189	0: baseline	5.952381	0:Female	1:Black	0:non-hispanic	63.0	0: atenolol	46.7	1	1.783791
190	0: baseline	8.333333	0:Female	1:Black	0:non-hispanic	70.0	1: lisinopril	63.3	3	2.120264
191	0: baseline	9.25	1:Male	1:Black	0:non-hispanic	73.0	0: atenolol	60.9	3	2.224623
192	0: baseline	4.461538	1:Male	1:Black	0:non-hispanic	68.0	1: lisinopril	44.6	1	1.495494
193	0: baseline	7.045455	0:Female	1:Black	0:non-hispanic	66.5	1: lisinopril	65.2	2	1.952383
194	0: baseline	8.461538	1:Male	1:Black	0:non-hispanic	69.0	0: atenolol	37.8	3	2.135531
195	0: baseline	7.234043	0:Female	1:Black	0:non-hispanic	64.0	1: lisinopril	55.4	2	1.978798
196	0: baseline	12.22222	0:Female	0:White	0:non-hispanic	67.0	0: atenolol	65.3	3	2.503256
197	0: baseline	4.714286	1:Male	1:Black	0:non-hispanic	69.0	0: atenolol	35.6	1	1.550597
198	0: baseline	6.538462	1:Male	1:Black	0:non-hispanic	71.0	0: atenolol	50.2	2	1.877702
199	0: baseline	7.073171	1:Male	0:White	0:non-hispanic	66.9	1: lisinopril	34.3	2	1.956309
200	0: baseline	5.357143	1:Male	1:Black	0:non-hispanic	71.0	1: lisinopril	47.4	1	1.678431
